# Supplementary material for: Wheat Encodes Small, Secreted Proteins That Contribute to Resistance to Septoria Tritici Blotch
Source: Front Genet. 2020 May 12;11:469. doi: 10.3389/fgene.2020.00469 (PMC7235427; doi:10.3389/fgene.2020.00469)
Supplement: Supplementary file 1 [file Data_Sheet_1.csv]

Protein	Length	Prediction	SP	Other	CS.position	Chromosome	Number of Predicted TMH	GPI-anchored
TraesCS1A02G142600LC.1	145	SP(Sec/SPI)	0.758597	0.241403	CS pos: 28-29. CST-FE. Pr: 0.4383	1A	6	yes
TraesCS1A02G008700.1	86	SP(Sec/SPI)	0.998956	0.001044	CS pos: 27-28. AAA-TE. Pr: 0.8932	1A	0	yes
TraesCS1A02G008900.1	94	SP(Sec/SPI)	0.816996	0.183004	CS pos: 37-38. AAA-TE. Pr: 0.7033	1A	0	yes
TraesCS1A02G010000.1	86	SP(Sec/SPI)	0.998214	0.001786	CS pos: 27-28. VAA-TE. Pr: 0.8748	1A	0	yes
TraesCS1A02G036100LC.1	102	SP(Sec/SPI)	0.854993	0.145007	CS pos: 23-24. TKC-RV. Pr: 0.4554	1A	0	yes
TraesCS1A02G048700.1	171	SP(Sec/SPI)	0.999584	0.000416	CS pos: 24-25. ASA-QS. Pr: 0.8903	1A	0	yes
TraesCS1A02G056200.1	100	SP(Sec/SPI)	0.997201	0.002799	CS pos: 20-21. SMA-EE. Pr: 0.8372	1A	0	yes
TraesCS1A02G056400.1	128	SP(Sec/SPI)	0.818477	0.181523	CS pos: 32-33. AWC-TA. Pr: 0.3692	1A	0	yes
TraesCS1A02G074100LC.1	117	SP(Sec/SPI)	0.977658	0.022342	CS pos: 20-21. ASG-QK. Pr: 0.5233	1A	0	yes
TraesCS1A02G079510LC.1	148	SP(Sec/SPI)	0.994168	0.005832	CS pos: 22-23. GWC-SA. Pr: 0.4113	1A	0	yes
TraesCS1A02G095200LC.1	130	SP(Sec/SPI)	0.978086	0.021914	CS pos: 23-24. VQS-FT. Pr: 0.4736	1A	0	yes
TraesCS1A02G103000.1	227	SP(Sec/SPI)	0.650031	0.349969	CS pos: 28-29. VGA-DY. Pr: 0.6281	1A	0	yes
TraesCS1A02G103300.1	182	SP(Sec/SPI)	0.950222	0.049778	CS pos: 27-28. ADA-TI. Pr: 0.5945	1A	0	yes
TraesCS1A02G113100.1	72	SP(Sec/SPI)	0.879986	0.120014	CS pos: 24-25. ALA-AA. Pr: 0.3812	1A	0	yes
TraesCS1A02G142700.1	250	SP(Sec/SPI)	0.658814	0.341186	CS pos: 20-21. SHA-SM. Pr: 0.5780	1A	0	yes
TraesCS1A02G184800LC.1	160	SP(Sec/SPI)	0.56492	0.43508	CS pos: 19-20. CLR-MF. Pr: 0.1235	1A	0	yes
TraesCS1A02G206000LC.1	107	SP(Sec/SPI)	0.972513	0.027487	CS pos: 24-25. VRS-ER. Pr: 0.9268	1A	0	yes
TraesCS1A02G211200.1	170	SP(Sec/SPI)	0.996749	0.003251	CS pos: 25-26. TSA-CP. Pr: 0.7535	1A	0	yes
TraesCS1A02G226200.1	205	SP(Sec/SPI)	0.985472	0.014528	CS pos: 29-30. CFS-SK. Pr: 0.8921	1A	0	yes
TraesCS1A02G231600.1	182	SP(Sec/SPI)	0.97417	0.02583	CS pos: 22-23. AVA-VP. Pr: 0.6290	1A	0	yes
TraesCS1A02G236800LC.1	165	SP(Sec/SPI)	0.747623	0.252377	CS pos: 21-22. SLP-ET. Pr: 0.2992	1A	0	yes
TraesCS1A02G260500LC.1	60	SP(Sec/SPI)	0.530297	0.469703	CS pos: 20-21. RNA-RV. Pr: 0.1953	1A	0	yes
TraesCS1A02G263500.1	181	SP(Sec/SPI)	0.983403	0.016597	CS pos: 26-27. VSA-AR. Pr: 0.5146	1A	0	yes
TraesCS1A02G277200LC.1	151	SP(Sec/SPI)	0.555912	0.444088	CS pos: 28-29. IES-AH. Pr: 0.2455	1A	0	yes
TraesCS1A02G278500.1	82	SP(Sec/SPI)	0.741805	0.258195	CS pos: 20-21. ASG-AE. Pr: 0.2946	1A	0	yes
TraesCS1A02G290400.1	169	SP(Sec/SPI)	0.991783	0.008217	CS pos: 23-24. ASA-AT. Pr: 0.7902	1A	0	yes
TraesCS1A02G293000.1	189	SP(Sec/SPI)	0.990506	0.009494	CS pos: 26-27. TDA-TA. Pr: 0.7013	1A	0	yes
TraesCS1A02G306000.2	215	SP(Sec/SPI)	0.944616	0.055384	CS pos: 33-34. AQA-QA. Pr: 0.6134	1A	0	yes
TraesCS1A02G312900.1	161	SP(Sec/SPI)	0.991799	0.008201	CS pos: 22-23. AVA-TE. Pr: 0.8159	1A	0	yes
TraesCS1A02G316200.1	119	SP(Sec/SPI)	0.753516	0.246484	CS pos: 21-22. VLG-AS. Pr: 0.5847	1A	0	yes
TraesCS1A02G316700.1	182	SP(Sec/SPI)	0.96966	0.03034	CS pos: 21-22. VLG-AS. Pr: 0.6940	1A	0	yes
TraesCS1A02G320100LC.1	188	SP(Sec/SPI)	0.586147	0.413853	CS pos: 19-20. VSS-DN. Pr: 0.5315	1A	0	yes
TraesCS1A02G326600.1	212	SP(Sec/SPI)	0.999873	0.000127	CS pos: 23-24. THA-QR. Pr: 0.9889	1A	0	yes
TraesCS1A02G326800.1	213	SP(Sec/SPI)	0.999841	0.000159	CS pos: 26-27. AQA-QR. Pr: 0.8894	1A	0	yes
TraesCS1A02G332500.1	210	SP(Sec/SPI)	0.999725	0.000275	CS pos: 19-20. SDA-MY. Pr: 0.9951	1A	0	yes
TraesCS1A02G348000.1	197	SP(Sec/SPI)	0.997875	0.002125	CS pos: 22-23. SDA-RD. Pr: 0.7015	1A	0	yes
TraesCS1A02G357700.1	126	SP(Sec/SPI)	0.998799	0.001201	CS pos: 21-22. VRA-SG. Pr: 0.5175	1A	0	yes
TraesCS1A02G363400.1	71	SP(Sec/SPI)	0.843327	0.156673	CS pos: 26-27. AYA-VD. Pr: 0.6892	1A	0	yes
TraesCS1A02G368300LC.2	192	SP(Sec/SPI)	0.983119	0.016881	CS pos: 27-28. AVC-DD. Pr: 0.4613	1A	0	yes
TraesCS1A02G376300LC.1	104	SP(Sec/SPI)	0.688354	0.311646	CS pos: 21-22. HLG-NF. Pr: 0.1622	1A	0	yes
TraesCS1A02G394600LC.1	222	SP(Sec/SPI)	0.998787	0.001213	CS pos: 19-20. AGC-SP. Pr: 0.8400	1A	0	yes
TraesCS1A02G410100.1	182	SP(Sec/SPI)	0.986355	0.013645	CS pos: 26-27. SSA-GI. Pr: 0.5123	1A	0	yes
TraesCS1A02G426100.1	231	SP(Sec/SPI)	0.986106	0.013894	CS pos: 26-27. SEA-RV. Pr: 0.7437	1A	0	yes
TraesCS1A02G440700.1	156	SP(Sec/SPI)	0.98424	0.01576	CS pos: 23-24. VSS-VT. Pr: 0.6818	1A	0	yes
TraesCS1A02G463700LC.1	88	SP(Sec/SPI)	0.975494	0.024506	CS pos: 25-26. FQG-AC. Pr: 0.1806	1A	0	yes
TraesCS1A02G464100LC.1	127	SP(Sec/SPI)	0.994221	0.005779	CS pos: 24-25. LQG-AH. Pr: 0.4117	1A	0	yes
TraesCS1A02G465200LC.1	175	SP(Sec/SPI)	0.945038	0.054962	CS pos: 21-22. VIG-AS. Pr: 0.5211	1A	0	yes
TraesCS1A02G465400LC.1	197	SP(Sec/SPI)	0.945038	0.054962	CS pos: 21-22. VIG-AS. Pr: 0.5211	1A	0	yes
TraesCS1A02G474200LC.1	59	SP(Sec/SPI)	0.888651	0.111349	CS pos: 25-26. VSA-AD. Pr: 0.6885	1A	0	yes
TraesCS1A02G474300LC.1	59	SP(Sec/SPI)	0.888651	0.111349	CS pos: 25-26. VSA-AD. Pr: 0.6885	1A	0	yes
TraesCS1A02G474400LC.1	59	SP(Sec/SPI)	0.880288	0.119712	CS pos: 25-26. VSA-AD. Pr: 0.6910	1A	0	yes
TraesCS1A02G474500LC.1	59	SP(Sec/SPI)	0.885736	0.114264	CS pos: 25-26. ASA-AD. Pr: 0.6456	1A	0	yes
TraesCS1A02G474700LC.1	59	SP(Sec/SPI)	0.898383	0.101617	CS pos: 25-26. VSA-AD. Pr: 0.6746	1A	0	yes
TraesCS1A02G515000LC.1	129	SP(Sec/SPI)	0.992402	0.007598	CS pos: 15-16. VSG-EQ. Pr: 0.8203	1A	0	yes
TraesCS1A02G527900LC.1	110	SP(Sec/SPI)	0.916612	0.083388	CS pos: 26-27. TTA-SS. Pr: 0.5213	1A	0	yes
TraesCS1A02G003500.1	147	SP(Sec/SPI)	0.998659	0.001341	CS pos: 29-30. AEA-TT. Pr: 0.9401	1A	0	No
TraesCS1A02G007700.1	201	SP(Sec/SPI)	0.998575	0.001425	CS pos: 19-20. TAA-EP. Pr: 0.6139	1A	0	No
TraesCS1A02G008800.1	151	SP(Sec/SPI)	0.838758	0.161242	CS pos: 24-25. ACA-SL. Pr: 0.2909	1A	0	No
TraesCS1A02G009700.1	144	SP(Sec/SPI)	0.824822	0.175178	CS pos: 31-32. SLG-RC. Pr: 0.3614	1A	0	No
TraesCS1A02G011300LC.1	109	SP(Sec/SPI)	0.936495	0.063505	CS pos: 21-22. GSS-SN. Pr: 0.3371	1A	0	No
TraesCS1A02G013400.1	85	SP(Sec/SPI)	0.98882	0.01118	CS pos: 29-30. CDA-GY. Pr: 0.8310	1A	0	No
TraesCS1A02G013500.1	97	SP(Sec/SPI)	0.987806	0.012194	CS pos: 22-23. VDA-GE. Pr: 0.8741	1A	0	No
TraesCS1A02G013600.1	83	SP(Sec/SPI)	0.996744	0.003256	CS pos: 33-34. AEA-RT. Pr: 0.6299	1A	0	No
TraesCS1A02G014000.1	83	SP(Sec/SPI)	0.997095	0.002905	CS pos: 33-34. AEA-RT. Pr: 0.6643	1A	0	No
TraesCS1A02G014100.1	75	SP(Sec/SPI)	0.947334	0.052666	CS pos: 25-26. AEA-RT. Pr: 0.8907	1A	0	No
TraesCS1A02G014800.1	83	SP(Sec/SPI)	0.997938	0.002062	CS pos: 33-34. AEA-RT. Pr: 0.5758	1A	0	No
TraesCS1A02G018300.1	187	SP(Sec/SPI)	0.996968	0.003032	CS pos: 21-22. ARA-GG. Pr: 0.8791	1A	0	No
TraesCS1A02G020000.1	139	SP(Sec/SPI)	0.999666	0.000334	CS pos: 29-30. VQA-SH. Pr: 0.9271	1A	0	No
TraesCS1A02G020100.1	143	SP(Sec/SPI)	0.998006	0.001994	CS pos: 33-34. VQA-SV. Pr: 0.9586	1A	0	No
TraesCS1A02G020100.2	142	SP(Sec/SPI)	0.998006	0.001994	CS pos: 33-34. VQA-SV. Pr: 0.9586	1A	0	No
TraesCS1A02G020900.1	108	SP(Sec/SPI)	0.999735	0.000265	CS pos: 21-22. AHS-QV. Pr: 0.8970	1A	0	No
TraesCS1A02G021000.1	90	SP(Sec/SPI)	0.999857	0.000143	CS pos: 24-25. AHG-QG. Pr: 0.8814	1A	0	No
TraesCS1A02G021400.1	90	SP(Sec/SPI)	0.999862	0.000138	CS pos: 24-25. AHG-QG. Pr: 0.8844	1A	0	No
TraesCS1A02G022000.1	93	SP(Sec/SPI)	0.999427	0.000573	CS pos: 25-26. TKG-QG. Pr: 0.6456	1A	0	No
TraesCS1A02G025000.1	66	SP(Sec/SPI)	0.626123	0.373877	CS pos: 19-20. AAA-QI. Pr: 0.2599	1A	0	No
TraesCS1A02G026800LC.1	114	SP(Sec/SPI)	0.574917	0.425083	CS pos: 24-25. IMA-CC. Pr: 0.1802	1A	0	No
TraesCS1A02G029000.1	135	SP(Sec/SPI)	0.998562	0.001438	CS pos: 26-27. AAA-TA. Pr: 0.8331	1A	0	No
TraesCS1A02G033400.1	78	SP(Sec/SPI)	0.612997	0.387003	CS pos: 21-22. SWS-AI. Pr: 0.4089	1A	0	No
TraesCS1A02G034700.1	194	SP(Sec/SPI)	0.577045	0.422955	CS pos: 24-25. LRN-YL. Pr: 0.1555	1A	0	No
TraesCS1A02G034800LC.1	102	SP(Sec/SPI)	0.880279	0.119721	CS pos: 21-22. LWA-GL. Pr: 0.7480	1A	0	No
TraesCS1A02G035300LC.1	97	SP(Sec/SPI)	0.999237	0.000763	CS pos: 22-23. SSG-TR. Pr: 0.7892	1A	0	No
TraesCS1A02G035400LC.1	93	SP(Sec/SPI)	0.999062	0.000938	CS pos: 27-28. ASA-AE. Pr: 0.5715	1A	0	No
TraesCS1A02G036900.1	110	SP(Sec/SPI)	0.876623	0.123377	CS pos: 28-29. TYA-VK. Pr: 0.5404	1A	0	No
TraesCS1A02G039000.1	100	SP(Sec/SPI)	0.994715	0.005285	CS pos: 25-26. VRS-EL. Pr: 0.4870	1A	0	No
TraesCS1A02G039600.1	90	SP(Sec/SPI)	0.999839	0.000161	CS pos: 23-24. VRG-EL. Pr: 0.7431	1A	0	No
TraesCS1A02G042400.1	207	SP(Sec/SPI)	0.997298	0.002702	CS pos: 23-24. VFA-GD. Pr: 0.9114	1A	0	No
TraesCS1A02G043300.1	141	SP(Sec/SPI)	0.736684	0.263316	CS pos: 23-24. TFA-FH. Pr: 0.4002	1A	0	No
TraesCS1A02G043700.1	216	SP(Sec/SPI)	0.997064	0.002936	CS pos: 24-25. ASA-QD. Pr: 0.9571	1A	0	No
TraesCS1A02G050600.1	83	SP(Sec/SPI)	0.993094	0.006906	CS pos: 33-34. AEA-RD. Pr: 0.2867	1A	0	No
TraesCS1A02G050700.1	83	SP(Sec/SPI)	0.993999	0.006001	CS pos: 33-34. AEA-RD. Pr: 0.3113	1A	0	No
TraesCS1A02G050800.1	83	SP(Sec/SPI)	0.990615	0.009385	CS pos: 33-34. AEA-RD. Pr: 0.2834	1A	0	No
TraesCS1A02G050900.1	83	SP(Sec/SPI)	0.994788	0.005212	CS pos: 25-26. MGA-TT. Pr: 0.4287	1A	0	No
TraesCS1A02G052600.1	216	SP(Sec/SPI)	0.999376	0.000624	CS pos: 20-21. ALA-SD. Pr: 0.9156	1A	0	No
TraesCS1A02G052700.1	216	SP(Sec/SPI)	0.998902	0.001098	CS pos: 20-21. ALA-SD. Pr: 0.9024	1A	0	No
TraesCS1A02G052900.1	216	SP(Sec/SPI)	0.999589	0.000411	CS pos: 20-21. ALA-SD. Pr: 0.8487	1A	0	No
TraesCS1A02G053000.1	249	SP(Sec/SPI)	0.999123	0.000877	CS pos: 20-21. ALA-SD. Pr: 0.9168	1A	0	No
TraesCS1A02G053100.1	216	SP(Sec/SPI)	0.998172	0.001828	CS pos: 20-21. AIA-SD. Pr: 0.7887	1A	0	No
TraesCS1A02G055200.1	199	SP(Sec/SPI)	0.74141	0.25859	CS pos: 27-28. VIA-EN. Pr: 0.6532	1A	0	No
TraesCS1A02G060900.1	141	SP(Sec/SPI)	0.994111	0.005889	CS pos: 24-25. AGA-AA. Pr: 0.2427	1A	0	No
TraesCS1A02G061000.1	126	SP(Sec/SPI)	0.987673	0.012327	CS pos: 25-26. AAA-AD. Pr: 0.3505	1A	0	No
TraesCS1A02G061100.1	117	SP(Sec/SPI)	0.992031	0.007969	CS pos: 24-25. VTA-DL. Pr: 0.9089	1A	0	No
TraesCS1A02G061200.1	103	SP(Sec/SPI)	0.992865	0.007135	CS pos: 24-25. VAA-DL. Pr: 0.7972	1A	0	No
TraesCS1A02G061300.1	105	SP(Sec/SPI)	0.895825	0.104175	CS pos: 29-30. SRG-KK. Pr: 0.5872	1A	0	No
TraesCS1A02G061400.1	142	SP(Sec/SPI)	0.995775	0.004225	CS pos: 26-27. AAA-AD. Pr: 0.3083	1A	0	No
TraesCS1A02G062500.1	108	SP(Sec/SPI)	0.999767	0.000233	CS pos: 20-21. VSA-DE. Pr: 0.8849	1A	0	No
TraesCS1A02G062600.1	108	SP(Sec/SPI)	0.999743	0.000257	CS pos: 20-21. VSA-DE. Pr: 0.8873	1A	0	No
TraesCS1A02G062700.1	108	SP(Sec/SPI)	0.999672	0.000328	CS pos: 20-21. VSA-DE. Pr: 0.8990	1A	0	No
TraesCS1A02G062900.1	108	SP(Sec/SPI)	0.999678	0.000322	CS pos: 20-21. VSA-EK. Pr: 0.8445	1A	0	No
TraesCS1A02G063100.1	108	SP(Sec/SPI)	0.999643	0.000357	CS pos: 19-20. AMS-AD. Pr: 0.6682	1A	0	No
TraesCS1A02G063200.1	91	SP(Sec/SPI)	0.999741	0.000259	CS pos: 20-21. VSA-DE. Pr: 0.8597	1A	0	No
TraesCS1A02G066800LC.1	119	SP(Sec/SPI)	0.628594	0.371406	CS pos: 39-40. TSA-SN. Pr: 0.5347	1A	0	No
TraesCS1A02G070100.1	221	SP(Sec/SPI)	0.510225	0.489775	CS pos: 22-23. SNG-EI. Pr: 0.1860	1A	0	No
TraesCS1A02G070100LC.1	99	SP(Sec/SPI)	0.992484	0.007516	CS pos: 25-26. MGA-TT. Pr: 0.3182	1A	0	No
TraesCS1A02G073700LC.1	156	SP(Sec/SPI)	0.595355	0.404645	CS pos: 24-25. SSG-DA. Pr: 0.2439	1A	0	No
TraesCS1A02G077800LC.1	112	SP(Sec/SPI)	0.630425	0.369575	CS pos: 34-35. LEG-GA. Pr: 0.1328	1A	0	No
TraesCS1A02G082700.1	224	SP(Sec/SPI)	0.948728	0.051272	CS pos: 21-22. CKA-AS. Pr: 0.7209	1A	0	No
TraesCS1A02G090800.1	92	SP(Sec/SPI)	0.984414	0.015586	CS pos: 24-25. AAA-GR. Pr: 0.2509	1A	0	No
TraesCS1A02G098200.1	85	SP(Sec/SPI)	0.792549	0.207451	CS pos: 16-17. SVA-SF. Pr: 0.4228	1A	0	No
TraesCS1A02G104000LC.1	148	SP(Sec/SPI)	0.937103	0.062897	CS pos: 20-21. ALS-SS. Pr: 0.4424	1A	0	No
TraesCS1A02G104000LC.2	133	SP(Sec/SPI)	0.937103	0.062897	CS pos: 20-21. ALS-SS. Pr: 0.4424	1A	0	No
TraesCS1A02G110300LC.1	183	SP(Sec/SPI)	0.989677	0.010323	CS pos: 23-24. SNA-AG. Pr: 0.8010	1A	0	No
TraesCS1A02G110600.1	71	SP(Sec/SPI)	0.996104	0.003896	CS pos: 31-32. CYA-RT. Pr: 0.3518	1A	0	No
TraesCS1A02G111500LC.1	240	SP(Sec/SPI)	0.98911	0.01089	CS pos: 22-23. AFS-AS. Pr: 0.3043	1A	0	No
TraesCS1A02G112000.1	231	SP(Sec/SPI)	0.929751	0.070249	CS pos: 34-35. SSA-YR. Pr: 0.8601	1A	0	No
TraesCS1A02G112000LC.1	172	SP(Sec/SPI)	0.540599	0.459401	CS pos: 29-30. VRG-GP. Pr: 0.5282	1A	0	No
TraesCS1A02G114800.1	98	SP(Sec/SPI)	0.858043	0.141957	CS pos: 21-22. GAS-LL. Pr: 0.3453	1A	0	No
TraesCS1A02G115400.1	179	SP(Sec/SPI)	0.995557	0.004443	CS pos: 34-35. TEA-AV. Pr: 0.5118	1A	0	No
TraesCS1A02G117800LC.1	40	SP(Sec/SPI)	0.734078	0.265922	CS pos: 22-23. CHA-GK. Pr: 0.5049	1A	0	No
TraesCS1A02G118900.1	221	SP(Sec/SPI)	0.949582	0.050418	CS pos: 34-35. ASA-SV. Pr: 0.5827	1A	0	No
TraesCS1A02G122600LC.1	223	SP(Sec/SPI)	0.968678	0.031322	CS pos: 22-23. VVA-EV. Pr: 0.8828	1A	0	No
TraesCS1A02G123700.1	98	SP(Sec/SPI)	0.988439	0.011561	CS pos: 24-25. VQA-RM. Pr: 0.8862	1A	0	No
TraesCS1A02G125700LC.1	94	SP(Sec/SPI)	0.840733	0.159267	CS pos: 21-22. IES-SI. Pr: 0.7874	1A	0	No
TraesCS1A02G128600LC.1	80	SP(Sec/SPI)	0.729624	0.270376	CS pos: 20-21. GHA-IG. Pr: 0.5730	1A	0	No
TraesCS1A02G129000.1	182	SP(Sec/SPI)	0.960978	0.039022	CS pos: 27-28. ATA-RG. Pr: 0.5928	1A	0	No
TraesCS1A02G152800.1	246	SP(Sec/SPI)	0.996889	0.003111	CS pos: 23-24. ANA-TS. Pr: 0.7538	1A	0	No
TraesCS1A02G158200.1	156	SP(Sec/SPI)	0.996469	0.003531	CS pos: 20-21. GEA-QE. Pr: 0.9364	1A	0	No
TraesCS1A02G159700.1	195	SP(Sec/SPI)	0.966656	0.033344	CS pos: 20-21. TVA-SP. Pr: 0.4591	1A	0	No
TraesCS1A02G162700.1	113	SP(Sec/SPI)	0.99871	0.00129	CS pos: 24-25. AAA-GP. Pr: 0.4736	1A	0	No
TraesCS1A02G164300LC.1	96	SP(Sec/SPI)	0.502351	0.497649	CS pos: 32-33. ALA-AS. Pr: 0.3289	1A	0	No
TraesCS1A02G166100.1	232	SP(Sec/SPI)	0.996483	0.003517	CS pos: 23-24. AGA-VT. Pr: 0.6532	1A	0	No
TraesCS1A02G166200.1	232	SP(Sec/SPI)	0.992994	0.007006	CS pos: 21-22. AGA-VT. Pr: 0.7170	1A	0	No
TraesCS1A02G166300.1	236	SP(Sec/SPI)	0.995268	0.004732	CS pos: 22-23. AGA-VT. Pr: 0.6222	1A	0	No
TraesCS1A02G166600.1	226	SP(Sec/SPI)	0.989726	0.010274	CS pos: 22-23. AQA-VT. Pr: 0.6483	1A	0	No
TraesCS1A02G167000.1	198	SP(Sec/SPI)	0.995787	0.004213	CS pos: 25-26. VAS-ST. Pr: 0.3166	1A	0	No
TraesCS1A02G167200LC.1	135	SP(Sec/SPI)	0.87163	0.12837	CS pos: 28-29. CWS-AE. Pr: 0.7681	1A	0	No
TraesCS1A02G167500.1	165	SP(Sec/SPI)	0.952272	0.047728	CS pos: 17-18. ASS-LR. Pr: 0.7093	1A	0	No
TraesCS1A02G167600.1	154	SP(Sec/SPI)	0.993832	0.006168	CS pos: 22-23. SSA-ED. Pr: 0.3711	1A	0	No
TraesCS1A02G167700.1	191	SP(Sec/SPI)	0.99587	0.00413	CS pos: 22-23. ALA-TS. Pr: 0.6500	1A	0	No
TraesCS1A02G167800.1	174	SP(Sec/SPI)	0.952576	0.047424	CS pos: 26-27. AVA-RH. Pr: 0.4084	1A	0	No
TraesCS1A02G167900.1	178	SP(Sec/SPI)	0.971095	0.028905	CS pos: 26-27. AVA-RH. Pr: 0.3755	1A	0	No
TraesCS1A02G168200.1	145	SP(Sec/SPI)	0.977452	0.022548	CS pos: 24-25. TVA-RL. Pr: 0.4297	1A	0	No
TraesCS1A02G168200LC.1	123	SP(Sec/SPI)	0.968659	0.031341	CS pos: 19-20. VYA-TC. Pr: 0.9062	1A	0	No
TraesCS1A02G168300.1	174	SP(Sec/SPI)	0.992543	0.007457	CS pos: 24-25. SVA-RH. Pr: 0.5782	1A	0	No
TraesCS1A02G171400.1	184	SP(Sec/SPI)	0.763572	0.236428	CS pos: 24-25. AIG-AE. Pr: 0.2695	1A	0	No
TraesCS1A02G173000.1	93	SP(Sec/SPI)	0.956091	0.043909	CS pos: 32-33. SHG-RR. Pr: 0.5974	1A	0	No
TraesCS1A02G174900.1	190	SP(Sec/SPI)	0.587892	0.412108	CS pos: 19-20. SEA-IM. Pr: 0.4891	1A	0	No
TraesCS1A02G175100.1	108	SP(Sec/SPI)	0.999475	0.000525	CS pos: 25-26. VAA-QD. Pr: 0.6981	1A	0	No
TraesCS1A02G175200.1	86	SP(Sec/SPI)	0.997745	0.002255	CS pos: 17-18. GGA-AQ. Pr: 0.3476	1A	0	No
TraesCS1A02G179200.1	107	SP(Sec/SPI)	0.903753	0.096247	CS pos: 19-20. LSA-TN. Pr: 0.2586	1A	0	No
TraesCS1A02G179300.1	99	SP(Sec/SPI)	0.982139	0.017861	CS pos: 19-20. LSA-TN. Pr: 0.2797	1A	0	No
TraesCS1A02G180000.1	215	SP(Sec/SPI)	0.992856	0.007144	CS pos: 21-22. AAA-AR. Pr: 0.4806	1A	0	No
TraesCS1A02G180700.1	125	SP(Sec/SPI)	0.952476	0.047524	CS pos: 45-46. ARA-AW. Pr: 0.8769	1A	0	No
TraesCS1A02G189700.1	114	SP(Sec/SPI)	0.860454	0.139546	CS pos: 28-29. AIS-CS. Pr: 0.3793	1A	0	No
TraesCS1A02G200100LC.1	118	SP(Sec/SPI)	0.81639	0.18361	CS pos: 19-20. CHV-AI. Pr: 0.2928	1A	0	No
TraesCS1A02G200300LC.1	244	SP(Sec/SPI)	0.653731	0.346269	CS pos: 21-22. CSS-SL. Pr: 0.2760	1A	0	No
TraesCS1A02G205500LC.1	143	SP(Sec/SPI)	0.814689	0.185311	CS pos: 19-20. NSC-VF. Pr: 0.3722	1A	0	No
TraesCS1A02G206500.1	164	SP(Sec/SPI)	0.967777	0.032223	CS pos: 16-17. ADA-GE. Pr: 0.6855	1A	0	No
TraesCS1A02G209800.1	145	SP(Sec/SPI)	0.999125	0.000875	CS pos: 22-23. AHG-CG. Pr: 0.5502	1A	0	No
TraesCS1A02G209900.1	113	SP(Sec/SPI)	0.999132	0.000868	CS pos: 20-21. VAA-HS. Pr: 0.3864	1A	0	No
TraesCS1A02G210000.1	121	SP(Sec/SPI)	0.997095	0.002905	CS pos: 19-20. ASA-TY. Pr: 0.6830	1A	0	No
TraesCS1A02G210100.1	115	SP(Sec/SPI)	0.998906	0.001094	CS pos: 23-24. ASA-HG. Pr: 0.5184	1A	0	No
TraesCS1A02G210800LC.1	124	SP(Sec/SPI)	0.740756	0.259244	CS pos: 23-24. VSS-DN. Pr: 0.6303	1A	0	No
TraesCS1A02G214600LC.1	115	SP(Sec/SPI)	0.766205	0.233795	CS pos: 20-21. VVG-CP. Pr: 0.4999	1A	0	No
TraesCS1A02G214800.1	79	SP(Sec/SPI)	0.999569	0.000431	CS pos: 28-29. CHA-NN. Pr: 0.8872	1A	0	No
TraesCS1A02G214900.1	79	SP(Sec/SPI)	0.999273	0.000727	CS pos: 28-29. CHA-NN. Pr: 0.8822	1A	0	No
TraesCS1A02G226800.1	101	SP(Sec/SPI)	0.972953	0.027047	CS pos: 23-24. GQC-RR. Pr: 0.8254	1A	0	No
TraesCS1A02G227800.1	88	SP(Sec/SPI)	0.788729	0.211271	CS pos: 28-29. CDA-SG. Pr: 0.2579	1A	0	No
TraesCS1A02G229900LC.1	127	SP(Sec/SPI)	0.673808	0.326192	CS pos: 34-35. IHP-VA. Pr: 0.2710	1A	0	No
TraesCS1A02G231000.1	165	SP(Sec/SPI)	0.999513	0.000487	CS pos: 20-21. AAA-KP. Pr: 0.8880	1A	0	No
TraesCS1A02G237400.1	81	SP(Sec/SPI)	0.984473	0.015527	CS pos: 30-31. ASG-RK. Pr: 0.4264	1A	0	No
TraesCS1A02G237500.1	81	SP(Sec/SPI)	0.992965	0.007035	CS pos: 28-29. SEA-SG. Pr: 0.4250	1A	0	No
TraesCS1A02G237600.1	81	SP(Sec/SPI)	0.985025	0.014975	CS pos: 28-29. SEA-SG. Pr: 0.3789	1A	0	No
TraesCS1A02G237700.1	81	SP(Sec/SPI)	0.993143	0.006857	CS pos: 28-29. SEA-SG. Pr: 0.4267	1A	0	No
TraesCS1A02G238200.1	81	SP(Sec/SPI)	0.9929	0.0071	CS pos: 28-29. SEA-SG. Pr: 0.3877	1A	0	No
TraesCS1A02G238300.1	81	SP(Sec/SPI)	0.994311	0.005689	CS pos: 28-29. SEA-SG. Pr: 0.3633	1A	0	No
TraesCS1A02G240800.1	146	SP(Sec/SPI)	0.979105	0.020895	CS pos: 25-26. TVA-RS. Pr: 0.3971	1A	0	No
TraesCS1A02G240900.1	146	SP(Sec/SPI)	0.986957	0.013043	CS pos: 25-26. TVA-RP. Pr: 0.5696	1A	0	No
TraesCS1A02G244500LC.1	121	SP(Sec/SPI)	0.685495	0.314505	CS pos: 17-18. LLA-SL. Pr: 0.4943	1A	0	No
TraesCS1A02G252600LC.1	61	SP(Sec/SPI)	0.883579	0.116421	CS pos: 22-23. RNA-CI. Pr: 0.3857	1A	0	No
TraesCS1A02G255700LC.1	125	SP(Sec/SPI)	0.80565	0.19435	CS pos: 19-20. VCK-ED. Pr: 0.2958	1A	0	No
TraesCS1A02G256400.1	182	SP(Sec/SPI)	0.933869	0.066131	CS pos: 32-33. AAG-FH. Pr: 0.1584	1A	0	No
TraesCS1A02G256400.2	171	SP(Sec/SPI)	0.933869	0.066131	CS pos: 32-33. AAG-FH. Pr: 0.1584	1A	0	No
TraesCS1A02G256500.1	140	SP(Sec/SPI)	0.994872	0.005128	CS pos: 25-26. AAA-GP. Pr: 0.5438	1A	0	No
TraesCS1A02G256700LC.2	79	SP(Sec/SPI)	0.729235	0.270765	CS pos: 28-29. ATA-TM. Pr: 0.4365	1A	0	No
TraesCS1A02G262800.1	129	SP(Sec/SPI)	0.832099	0.167901	CS pos: 32-33. ATG-FP. Pr: 0.6743	1A	0	No
TraesCS1A02G263100LC.1	111	SP(Sec/SPI)	0.61078	0.38922	CS pos: 17-18. GVP-FP. Pr: 0.1367	1A	0	No
TraesCS1A02G264000LC.1	160	SP(Sec/SPI)	0.698636	0.301364	CS pos: 23-24. CGA-ND. Pr: 0.5385	1A	0	No
TraesCS1A02G265100.1	187	SP(Sec/SPI)	0.994056	0.005944	CS pos: 26-27. ATA-AA. Pr: 0.3711	1A	0	No
TraesCS1A02G265300.1	91	SP(Sec/SPI)	0.999064	0.000936	CS pos: 26-27. VNA-NY. Pr: 0.8700	1A	0	No
TraesCS1A02G265500.1	91	SP(Sec/SPI)	0.999001	0.000999	CS pos: 26-27. VNA-NY. Pr: 0.9776	1A	0	No
TraesCS1A02G265600.1	90	SP(Sec/SPI)	0.999591	0.000409	CS pos: 26-27. VNA-DY. Pr: 0.9063	1A	0	No
TraesCS1A02G265700.1	89	SP(Sec/SPI)	0.999471	0.000529	CS pos: 26-27. ANA-EF. Pr: 0.7688	1A	0	No
TraesCS1A02G265800.1	91	SP(Sec/SPI)	0.999441	0.000559	CS pos: 26-27. VNA-DF. Pr: 0.9674	1A	0	No
TraesCS1A02G265900.1	89	SP(Sec/SPI)	0.999445	0.000555	CS pos: 26-27. ANA-EF. Pr: 0.7745	1A	0	No
TraesCS1A02G268000.1	79	SP(Sec/SPI)	0.998786	0.001214	CS pos: 23-24. GSA-EH. Pr: 0.9456	1A	0	No
TraesCS1A02G268100.1	79	SP(Sec/SPI)	0.998932	0.001068	CS pos: 23-24. GSA-EK. Pr: 0.9494	1A	0	No
TraesCS1A02G268200.1	108	SP(Sec/SPI)	0.999226	0.000774	CS pos: 26-27. ATA-YP. Pr: 0.7709	1A	0	No
TraesCS1A02G268300.1	77	SP(Sec/SPI)	0.998536	0.001464	CS pos: 23-24. GSA-GC. Pr: 0.7845	1A	0	No
TraesCS1A02G270100.1	93	SP(Sec/SPI)	0.999764	0.000236	CS pos: 31-32. AHA-VD. Pr: 0.4917	1A	0	No
TraesCS1A02G271400.1	210	SP(Sec/SPI)	0.726661	0.273339	CS pos: 20-21. ASA-VL. Pr: 0.4019	1A	0	No
TraesCS1A02G271500.1	216	SP(Sec/SPI)	0.545617	0.454383	CS pos: 20-21. ASA-VL. Pr: 0.2575	1A	0	No
TraesCS1A02G277500.1	114	SP(Sec/SPI)	0.776091	0.223909	CS pos: 21-22. SAA-DV. Pr: 0.3039	1A	0	No
TraesCS1A02G282100LC.1	163	SP(Sec/SPI)	0.994813	0.005187	CS pos: 20-21. ASA-QL. Pr: 0.8223	1A	0	No
TraesCS1A02G282300LC.1	159	SP(Sec/SPI)	0.71882	0.28118	CS pos: 17-18. ASS-LR. Pr: 0.5004	1A	0	No
TraesCS1A02G286600.1	167	SP(Sec/SPI)	0.996344	0.003656	CS pos: 20-21. TIA-EL. Pr: 0.7524	1A	0	No
TraesCS1A02G290600.1	191	SP(Sec/SPI)	0.623393	0.376607	CS pos: 27-28. VVA-EL. Pr: 0.3705	1A	0	No
TraesCS1A02G291400LC.1	103	SP(Sec/SPI)	0.874908	0.125092	CS pos: 23-24. APA-SV. Pr: 0.2412	1A	0	No
TraesCS1A02G292300.1	247	SP(Sec/SPI)	0.906728	0.093272	CS pos: 25-26. SHI-FA. Pr: 0.4681	1A	0	No
TraesCS1A02G295500.1	87	SP(Sec/SPI)	0.907096	0.092904	CS pos: 23-24. VAP-LP. Pr: 0.3680	1A	0	No
TraesCS1A02G297000LC.1	172	SP(Sec/SPI)	0.614675	0.385325	CS pos: 19-20. AAS-RP. Pr: 0.1767	1A	0	No
TraesCS1A02G300300.1	127	SP(Sec/SPI)	0.992166	0.007834	CS pos: 36-37. TSA-AL. Pr: 0.5912	1A	0	No
TraesCS1A02G303500.1	87	SP(Sec/SPI)	0.986633	0.013367	CS pos: 24-25. AFG-IR. Pr: 0.8722	1A	0	No
TraesCS1A02G305300.1	103	SP(Sec/SPI)	0.963588	0.036412	CS pos: 35-36. ASA-VP. Pr: 0.9198	1A	0	No
TraesCS1A02G307500.1	134	SP(Sec/SPI)	0.998516	0.001484	CS pos: 20-21. SNG-DN. Pr: 0.8719	1A	0	No
TraesCS1A02G307500.2	131	SP(Sec/SPI)	0.998569	0.001431	CS pos: 23-24. GDA-QC. Pr: 0.5885	1A	0	No
TraesCS1A02G307600.1	140	SP(Sec/SPI)	0.998704	0.001296	CS pos: 23-24. GDA-QP. Pr: 0.9513	1A	0	No
TraesCS1A02G309000.1	213	SP(Sec/SPI)	0.907895	0.092105	CS pos: 31-32. AAA-GL. Pr: 0.7065	1A	0	No
TraesCS1A02G309100.1	212	SP(Sec/SPI)	0.933369	0.066631	CS pos: 31-32. AEA-GL. Pr: 0.8453	1A	0	No
TraesCS1A02G317500.1	230	SP(Sec/SPI)	0.996809	0.003191	CS pos: 19-20. VSA-AQ. Pr: 0.5414	1A	0	No
TraesCS1A02G319600LC.1	182	SP(Sec/SPI)	0.661895	0.338105	CS pos: 36-37. LLA-AV. Pr: 0.3567	1A	0	No
TraesCS1A02G319900.1	109	SP(Sec/SPI)	0.940602	0.059398	CS pos: 29-30. ANC-AR. Pr: 0.6497	1A	0	No
TraesCS1A02G319900LC.1	97	SP(Sec/SPI)	0.671607	0.328393	CS pos: 20-21. VQS-KP. Pr: 0.5885	1A	0	No
TraesCS1A02G321200.1	134	SP(Sec/SPI)	0.945303	0.054697	CS pos: 24-25. ATA-GT. Pr: 0.3233	1A	0	No
TraesCS1A02G325100.1	179	SP(Sec/SPI)	0.829907	0.170093	CS pos: 28-29. SLG-RC. Pr: 0.4139	1A	0	No
TraesCS1A02G325200.1	83	SP(Sec/SPI)	0.947274	0.052726	CS pos: 28-29. SSG-RC. Pr: 0.6722	1A	0	No
TraesCS1A02G325700.1	93	SP(Sec/SPI)	0.999098	0.000902	CS pos: 27-28. ISA-DD. Pr: 0.6984	1A	0	No
TraesCS1A02G326700.1	225	SP(Sec/SPI)	0.971558	0.028442	CS pos: 25-26. VVA-RG. Pr: 0.3956	1A	0	No
TraesCS1A02G327500.1	119	SP(Sec/SPI)	0.998126	0.001874	CS pos: 22-23. ACA-GR. Pr: 0.3391	1A	0	No
TraesCS1A02G327900.1	225	SP(Sec/SPI)	0.958775	0.041225	CS pos: 42-43. CSA-NN. Pr: 0.8156	1A	0	No
TraesCS1A02G329000.1	100	SP(Sec/SPI)	0.980499	0.019501	CS pos: 24-25. GQC-RP. Pr: 0.7030	1A	0	No
TraesCS1A02G329700.1	117	SP(Sec/SPI)	0.998475	0.001525	CS pos: 23-24. ASA-HG. Pr: 0.5500	1A	0	No
TraesCS1A02G332300.1	123	SP(Sec/SPI)	0.995985	0.004015	CS pos: 23-24. CSA-LP. Pr: 0.7586	1A	0	No
TraesCS1A02G334500.1	77	SP(Sec/SPI)	0.974155	0.025845	CS pos: 22-23. LVA-TP. Pr: 0.4295	1A	0	No
TraesCS1A02G336300.1	217	SP(Sec/SPI)	0.998559	0.001441	CS pos: 27-28. ASA-SI. Pr: 0.3338	1A	0	No
TraesCS1A02G336900.1	217	SP(Sec/SPI)	0.998559	0.001441	CS pos: 27-28. ASA-SI. Pr: 0.3338	1A	0	No
TraesCS1A02G337600.1	134	SP(Sec/SPI)	0.972328	0.027672	CS pos: 31-32. VCG-DN. Pr: 0.8098	1A	0	No
TraesCS1A02G338000.1	92	SP(Sec/SPI)	0.99158	0.00842	CS pos: 28-29. CDA-SY. Pr: 0.7004	1A	0	No
TraesCS1A02G339000.1	220	SP(Sec/SPI)	0.750768	0.249232	CS pos: 31-32. TQA-FR. Pr: 0.6554	1A	0	No
TraesCS1A02G340000LC.1	129	SP(Sec/SPI)	0.717858	0.282142	CS pos: 25-26. KWA-NK. Pr: 0.5179	1A	0	No
TraesCS1A02G348200LC.1	190	SP(Sec/SPI)	0.561072	0.438928	CS pos: 19-20. SSA-AH. Pr: 0.3194	1A	0	No
TraesCS1A02G349700.1	78	SP(Sec/SPI)	0.608437	0.391563	CS pos: 21-22. SWS-AI. Pr: 0.4086	1A	0	No
TraesCS1A02G351300.1	117	SP(Sec/SPI)	0.997269	0.002731	CS pos: 28-29. AEA-GA. Pr: 0.7815	1A	0	No
TraesCS1A02G351600LC.1	164	SP(Sec/SPI)	0.829311	0.170689	CS pos: 19-20. TSC-SH. Pr: 0.3966	1A	0	No
TraesCS1A02G353100.1	111	SP(Sec/SPI)	0.684011	0.315989	CS pos: 33-34. VQA-FD. Pr: 0.6350	1A	0	No
TraesCS1A02G355300.1	146	SP(Sec/SPI)	0.990582	0.009418	CS pos: 21-22. AAA-QS. Pr: 0.3025	1A	0	No
TraesCS1A02G355700.1	171	SP(Sec/SPI)	0.985928	0.014072	CS pos: 29-30. ASA-IG. Pr: 0.6260	1A	0	No
TraesCS1A02G356000.1	188	SP(Sec/SPI)	0.964664	0.035336	CS pos: 25-26. CSG-AS. Pr: 0.3721	1A	0	No
TraesCS1A02G360600.1	116	SP(Sec/SPI)	0.980148	0.019852	CS pos: 29-30. VEA-GR. Pr: 0.4147	1A	0	No
TraesCS1A02G361700LC.1	166	SP(Sec/SPI)	0.837276	0.162724	CS pos: 26-27. TTS-LR. Pr: 0.5869	1A	0	No
TraesCS1A02G362600LC.1	119	SP(Sec/SPI)	0.634371	0.365629	CS pos: 21-22. TTS-HH. Pr: 0.2939	1A	0	No
TraesCS1A02G364500.1	224	SP(Sec/SPI)	0.976146	0.023854	CS pos: 22-23. ILA-LD. Pr: 0.9244	1A	0	No
TraesCS1A02G364500.2	236	SP(Sec/SPI)	0.976916	0.023084	CS pos: 22-23. ILA-LD. Pr: 0.9272	1A	0	No
TraesCS1A02G365500.1	179	SP(Sec/SPI)	0.985715	0.014285	CS pos: 24-25. AEA-AV. Pr: 0.8854	1A	0	No
TraesCS1A02G366600.1	213	SP(Sec/SPI)	0.942588	0.057412	CS pos: 25-26. TTA-QT. Pr: 0.5571	1A	0	No
TraesCS1A02G367700.1	140	SP(Sec/SPI)	0.976735	0.023265	CS pos: 27-28. QEA-RI. Pr: 0.6103	1A	0	No
TraesCS1A02G367800.1	150	SP(Sec/SPI)	0.993332	0.006668	CS pos: 27-28. LEA-RI. Pr: 0.9260	1A	0	No
TraesCS1A02G371000.1	156	SP(Sec/SPI)	0.995098	0.004902	CS pos: 22-23. GNS-QS. Pr: 0.4974	1A	0	No
TraesCS1A02G371300LC.1	122	SP(Sec/SPI)	0.990411	0.009589	CS pos: 23-24. CTA-AQ. Pr: 0.6650	1A	0	No
TraesCS1A02G374200.1	97	SP(Sec/SPI)	0.998658	0.001342	CS pos: 28-29. AEA-AT. Pr: 0.7648	1A	0	No
TraesCS1A02G374300.1	97	SP(Sec/SPI)	0.998162	0.001838	CS pos: 28-29. VDA-AT. Pr: 0.9660	1A	0	No
TraesCS1A02G374400.1	99	SP(Sec/SPI)	0.999552	0.000448	CS pos: 29-30. VEA-AT. Pr: 0.9570	1A	0	No
TraesCS1A02G374500.1	98	SP(Sec/SPI)	0.999788	0.000212	CS pos: 28-29. VEA-AT. Pr: 0.9513	1A	0	No
TraesCS1A02G379400LC.1	55	SP(Sec/SPI)	0.673203	0.326797	CS pos: 16-17. IWA-ER. Pr: 0.4170	1A	0	No
TraesCS1A02G380200.1	111	SP(Sec/SPI)	0.946701	0.053299	CS pos: 23-24. GQC-RR. Pr: 0.6942	1A	0	No
TraesCS1A02G381600.1	104	SP(Sec/SPI)	0.999574	0.000426	CS pos: 24-25. VSG-SM. Pr: 0.8435	1A	0	No
TraesCS1A02G382600.1	111	SP(Sec/SPI)	0.919703	0.080297	CS pos: 27-28. TWA-SK. Pr: 0.7649	1A	0	No
TraesCS1A02G382700.1	116	SP(Sec/SPI)	0.987516	0.012484	CS pos: 27-28. TWA-SK. Pr: 0.8776	1A	0	No
TraesCS1A02G383000.1	147	SP(Sec/SPI)	0.995117	0.004883	CS pos: 28-29. VHG-GS. Pr: 0.7352	1A	0	No
TraesCS1A02G383800.1	171	SP(Sec/SPI)	0.594417	0.405583	CS pos: 38-39. ATA-DD. Pr: 0.4624	1A	0	No
TraesCS1A02G387500.1	104	SP(Sec/SPI)	0.725293	0.274707	CS pos: 22-23. VAA-TR. Pr: 0.4639	1A	0	No
TraesCS1A02G390700.1	87	SP(Sec/SPI)	0.924548	0.075452	CS pos: 18-19. ADA-FP. Pr: 0.6182	1A	0	No
TraesCS1A02G392900.1	102	SP(Sec/SPI)	0.999743	0.000257	CS pos: 20-21. VSA-DE. Pr: 0.9695	1A	0	No
TraesCS1A02G393000.1	87	SP(Sec/SPI)	0.980445	0.019555	CS pos: 26-27. FMA-AE. Pr: 0.5229	1A	0	No
TraesCS1A02G393100.1	90	SP(Sec/SPI)	0.980733	0.019267	CS pos: 26-27. FMA-AE. Pr: 0.4846	1A	0	No
TraesCS1A02G393200.1	89	SP(Sec/SPI)	0.969289	0.030711	CS pos: 27-28. VAA-EP. Pr: 0.7682	1A	0	No
TraesCS1A02G393300.1	88	SP(Sec/SPI)	0.97576	0.02424	CS pos: 25-26. ASA-AV. Pr: 0.5128	1A	0	No
TraesCS1A02G393900.1	97	SP(Sec/SPI)	0.823957	0.176043	CS pos: 33-34. SLA-GR. Pr: 0.6787	1A	0	No
TraesCS1A02G394100.1	186	SP(Sec/SPI)	0.575424	0.424576	CS pos: 37-38. LQS-LL. Pr: 0.4014	1A	0	No
TraesCS1A02G394200.1	106	SP(Sec/SPI)	0.711427	0.288573	CS pos: 32-33. SRA-AI. Pr: 0.4259	1A	0	No
TraesCS1A02G394700.1	88	SP(Sec/SPI)	0.991363	0.008637	CS pos: 25-26. ASA-AA. Pr: 0.3526	1A	0	No
TraesCS1A02G394700LC.1	107	SP(Sec/SPI)	0.939878	0.060122	CS pos: 18-19. ARA-TD. Pr: 0.5214	1A	0	No
TraesCS1A02G395400LC.1	132	SP(Sec/SPI)	0.749743	0.250257	CS pos: 31-32. AAG-AP. Pr: 0.2768	1A	0	No
TraesCS1A02G395900.1	104	SP(Sec/SPI)	0.987763	0.012237	CS pos: 24-25. GQA-RS. Pr: 0.6215	1A	0	No
TraesCS1A02G398100.1	141	SP(Sec/SPI)	0.972098	0.027902	CS pos: 30-31. VEG-VD. Pr: 0.8535	1A	0	No
TraesCS1A02G398200.1	137	SP(Sec/SPI)	0.999584	0.000416	CS pos: 27-28. VEG-KS. Pr: 0.9777	1A	0	No
TraesCS1A02G401500.1	78	SP(Sec/SPI)	0.952447	0.047553	CS pos: 30-31. VQA-IG. Pr: 0.6415	1A	0	No
TraesCS1A02G401600.1	85	SP(Sec/SPI)	0.958566	0.041434	CS pos: 27-28. CYV-AQ. Pr: 0.2805	1A	0	No
TraesCS1A02G401700.1	85	SP(Sec/SPI)	0.958566	0.041434	CS pos: 27-28. CYV-AQ. Pr: 0.2805	1A	0	No
TraesCS1A02G402600.1	62	SP(Sec/SPI)	0.990256	0.009744	CS pos: 26-27. VSA-RT. Pr: 0.7768	1A	0	No
TraesCS1A02G403700.1	185	SP(Sec/SPI)	0.976898	0.023102	CS pos: 31-32. VQS-AP. Pr: 0.6408	1A	0	No
TraesCS1A02G407200.1	141	SP(Sec/SPI)	0.998217	0.001783	CS pos: 20-21. AYA-TC. Pr: 0.7852	1A	0	No
TraesCS1A02G410200.1	239	SP(Sec/SPI)	0.990756	0.009244	CS pos: 25-26. SAG-IF. Pr: 0.4362	1A	0	No
TraesCS1A02G411000.1	66	SP(Sec/SPI)	0.962621	0.037379	CS pos: 27-28. ASA-RV. Pr: 0.4346	1A	0	No
TraesCS1A02G415000.1	168	SP(Sec/SPI)	0.999708	0.000292	CS pos: 22-23. ASA-DK. Pr: 0.8551	1A	0	No
TraesCS1A02G415300LC.1	172	SP(Sec/SPI)	0.626992	0.373008	CS pos: 24-25. SSA-LP. Pr: 0.4106	1A	0	No
TraesCS1A02G416300.1	155	SP(Sec/SPI)	0.96118	0.03882	CS pos: 20-21. ILA-VG. Pr: 0.5597	1A	0	No
TraesCS1A02G416400.1	158	SP(Sec/SPI)	0.989732	0.010268	CS pos: 22-23. TTG-VS. Pr: 0.3187	1A	0	No
TraesCS1A02G418800.1	71	SP(Sec/SPI)	0.999704	0.000296	CS pos: 26-27. AHA-VG. Pr: 0.9266	1A	0	No
TraesCS1A02G421700LC.1	96	SP(Sec/SPI)	0.530743	0.469257	CS pos: 25-26. VVA-TN. Pr: 0.4244	1A	0	No
TraesCS1A02G423500.1	112	SP(Sec/SPI)	0.979977	0.020023	CS pos: 29-30. GRS-RP. Pr: 0.3842	1A	0	No
TraesCS1A02G423600.1	112	SP(Sec/SPI)	0.989436	0.010564	CS pos: 29-30. VRP-QS. Pr: 0.6114	1A	0	No
TraesCS1A02G426400.1	67	SP(Sec/SPI)	0.985338	0.014662	CS pos: 31-32. AQA-AG. Pr: 0.8297	1A	0	No
TraesCS1A02G426500.1	67	SP(Sec/SPI)	0.973979	0.026021	CS pos: 31-32. AQA-AG. Pr: 0.8607	1A	0	No
TraesCS1A02G426600.1	67	SP(Sec/SPI)	0.95407	0.04593	CS pos: 31-32. VQA-AG. Pr: 0.7553	1A	0	No
TraesCS1A02G428800.1	88	SP(Sec/SPI)	0.999893	0.000107	CS pos: 20-21. SDA-ET. Pr: 0.9703	1A	0	No
TraesCS1A02G431300.1	79	SP(Sec/SPI)	0.997499	0.002501	CS pos: 29-30. MEA-VA. Pr: 0.4321	1A	0	No
TraesCS1A02G431700.1	236	SP(Sec/SPI)	0.975973	0.024027	CS pos: 24-25. AAG-VR. Pr: 0.3015	1A	0	No
TraesCS1A02G434800.1	88	SP(Sec/SPI)	0.9909	0.0091	CS pos: 28-29. SEG-SE. Pr: 0.7967	1A	0	No
TraesCS1A02G440900LC.1	209	SP(Sec/SPI)	0.999343	0.000657	CS pos: 23-24. SQA-DD. Pr: 0.8954	1A	0	No
TraesCS1A02G443300.1	95	SP(Sec/SPI)	0.998609	0.001391	CS pos: 29-30. GQS-RN. Pr: 0.8901	1A	0	No
TraesCS1A02G444000.1	245	SP(Sec/SPI)	0.994433	0.005567	CS pos: 21-22. ALA-AV. Pr: 0.7608	1A	0	No
TraesCS1A02G464900LC.1	197	SP(Sec/SPI)	0.945038	0.054962	CS pos: 21-22. VIG-AS. Pr: 0.5211	1A	0	No
TraesCS1A02G466500LC.1	177	SP(Sec/SPI)	0.99599	0.00401	CS pos: 23-24. AEG-EA. Pr: 0.6325	1A	0	No
TraesCS1A02G494700LC.1	142	SP(Sec/SPI)	0.985975	0.014025	CS pos: 16-17. ASS-SS. Pr: 0.5527	1A	0	No
TraesCS1A02G500200LC.1	189	SP(Sec/SPI)	0.987792	0.012208	CS pos: 30-31. ARA-QL. Pr: 0.3602	1A	0	No
TraesCS1A02G508000LC.1	68	SP(Sec/SPI)	0.741224	0.258776	CS pos: 20-21. TEN-.P. Pr: 0.5638	1A	0	No
TraesCS1A02G509500LC.1	98	SP(Sec/SPI)	0.685504	0.314496	CS pos: 17-18. IDS-FP. Pr: 0.5224	1A	0	No
TraesCS1A02G514800LC.1	82	SP(Sec/SPI)	0.68709	0.31291	CS pos: 26-27. ATA-SV. Pr: 0.3085	1A	0	No
TraesCS1A02G527600LC.1	80	SP(Sec/SPI)	0.990145	0.009855	CS pos: 20-21. ITL-KW. Pr: 0.3392	1A	0	No
TraesCS1A02G536900LC.1	171	SP(Sec/SPI)	0.577122	0.422878	CS pos: 36-37. VAS-DH. Pr: 0.2952	1A	0	No
TraesCS1A02G541700LC.1	231	SP(Sec/SPI)	0.913278	0.086722	CS pos: 25-26. VSS-SF. Pr: 0.6283	1A	0	No
TraesCS1A02G543100LC.1	76	SP(Sec/SPI)	0.695223	0.304777	CS pos: 20-21. SLA-SI. Pr: 0.3779	1A	0	No
TraesCS1A02G567800LC.1	75	SP(Sec/SPI)	0.98664	0.01336	CS pos: 29-30. VEG-VD. Pr: 0.8801	1A	0	No
TraesCS1A02G576900LC.1	146	SP(Sec/SPI)	0.998698	0.001302	CS pos: 21-22. ALA-HG. Pr: 0.4932	1A	0	No
TraesCS1A02G581300LC.1	105	SP(Sec/SPI)	0.998269	0.001731	CS pos: 20-21. AYA-TC. Pr: 0.8049	1A	0	No
TraesCS1A02G585700LC.1	127	SP(Sec/SPI)	0.867163	0.132837	CS pos: 17-18. TEG-VP. Pr: 0.6831	1A	0	No
TraesCS1A02G587300LC.1	216	SP(Sec/SPI)	0.712189	0.287811	CS pos: 18-19. GWA-PS. Pr: 0.2353	1A	0	No
TraesCS1A02G596800LC.1	61	SP(Sec/SPI)	0.684087	0.315913	CS pos: 21-22. RNA-RV. Pr: 0.2356	1A	0	No
TraesCS1A02G600200LC.1	161	SP(Sec/SPI)	0.706955	0.293045	CS pos: 24-25. VWT-AD. Pr: 0.6403	1A	0	No
TraesCS1A02G603400LC.1	117	SP(Sec/SPI)	0.820414	0.179586	CS pos: 24-25. CLS-ED. Pr: 0.5838	1A	0	No
TraesCS1A02G603700LC.1	83	SP(Sec/SPI)	0.637767	0.362233	CS pos: 17-18. SGA-ML. Pr: 0.2616	1A	0	No
TraesCS1A02G605000LC.1	122	SP(Sec/SPI)	0.50022	0.49978	CS pos: 21-22. VQF-LL. Pr: 0.2521	1A	0	No
TraesCS1A02G607200LC.1	125	SP(Sec/SPI)	0.787024	0.212976	CS pos: 25-26. QES-TP. Pr: 0.1810	1A	0	No
TraesCS1A02G610300LC.1	160	SP(Sec/SPI)	0.998067	0.001933	CS pos: 17-18. AAA-AD. Pr: 0.5529	1A	0	No
TraesCS1A02G613800LC.1	197	SP(Sec/SPI)	0.831358	0.168642	CS pos: 21-22. VGC-EL. Pr: 0.5498	1A	0	No
TraesCS1A02G614200LC.1	101	SP(Sec/SPI)	0.904444	0.095556	CS pos: 35-36. SSA-GS. Pr: 0.7199	1A	0	No
TraesCS1A02G618700LC.1	100	SP(Sec/SPI)	0.676913	0.323087	CS pos: 14-15. VSG-AD. Pr: 0.2194	1A	0	No
TraesCS1A02G623300LC.1	150	SP(Sec/SPI)	0.577047	0.422953	CS pos: 47-48. AKA-TG. Pr: 0.4281	1A	0	No
TraesCS1A02G625210LC.1	112	SP(Sec/SPI)	0.714317	0.285683	CS pos: 20-21. GCS-KV. Pr: 0.1693	1A	0	No
TraesCS1A02G632600LC.1	150	SP(Sec/SPI)	0.576089	0.423911	CS pos: 20-21. AYS-WL. Pr: 0.1879	1A	0	No
TraesCS1B02G009877.1	207	SP(Sec/SPI)	0.994405	0.005595	CS pos: 19-20. ATA-TT. Pr: 0.7870	1B	0	yes
TraesCS1B02G013100.1	187	SP(Sec/SPI)	0.982706	0.017294	CS pos: 26-27. SLS-CV. Pr: 0.4390	1B	0	yes
TraesCS1B02G014700.1	187	SP(Sec/SPI)	0.984522	0.015478	CS pos: 26-27. SLS-CV. Pr: 0.5092	1B	0	yes
TraesCS1B02G027400LC.1	61	SP(Sec/SPI)	0.692767	0.307233	CS pos: 19-20. VWN-E.. Pr: 0.4663	1B	0	yes
TraesCS1B02G036200LC.1	57	SP(Sec/SPI)	0.628652	0.371348	CS pos: 16-17. VWS-ER. Pr: 0.4323	1B	0	yes
TraesCS1B02G052300LC.1	102	SP(Sec/SPI)	0.967744	0.032256	CS pos: 20-21. AEA-IV. Pr: 0.9411	1B	0	yes
TraesCS1B02G059200.1	181	SP(Sec/SPI)	0.967187	0.032813	CS pos: 27-28. IDA-DA. Pr: 0.4800	1B	0	yes
TraesCS1B02G063600.1	173	SP(Sec/SPI)	0.996757	0.003243	CS pos: 27-28. ASA-QS. Pr: 0.7551	1B	0	yes
TraesCS1B02G063800.1	185	SP(Sec/SPI)	0.999171	0.000829	CS pos: 21-22. ASA-QS. Pr: 0.8754	1B	0	yes
TraesCS1B02G073400.1	118	SP(Sec/SPI)	0.97951	0.02049	CS pos: 23-24. VWC-AA. Pr: 0.5689	1B	0	yes
TraesCS1B02G073500.1	118	SP(Sec/SPI)	0.989627	0.010373	CS pos: 22-23. AWC-AA. Pr: 0.5708	1B	0	yes
TraesCS1B02G081600LC.1	112	SP(Sec/SPI)	0.675874	0.324126	CS pos: 23-24. CSC-AC. Pr: 0.2363	1B	0	yes
TraesCS1B02G107100LC.1	235	SP(Sec/SPI)	0.894536	0.105464	CS pos: 18-19. TAS-RP. Pr: 0.2222	1B	0	yes
TraesCS1B02G114600.1	182	SP(Sec/SPI)	0.948107	0.051893	CS pos: 27-28. ADA-TI. Pr: 0.5945	1B	0	yes
TraesCS1B02G127100LC.1	196	SP(Sec/SPI)	0.946822	0.053178	CS pos: 19-20. SLA-SV. Pr: 0.3374	1B	0	yes
TraesCS1B02G133200.1	72	SP(Sec/SPI)	0.876379	0.123621	CS pos: 24-25. AFA-AA. Pr: 0.4454	1B	0	yes
TraesCS1B02G156500.1	106	SP(Sec/SPI)	0.895294	0.104706	CS pos: 22-23. VVG-CS. Pr: 0.3925	1B	0	yes
TraesCS1B02G199900.1	107	SP(Sec/SPI)	0.937299	0.062701	CS pos: 44-45. ARA-AW. Pr: 0.7104	1B	0	yes
TraesCS1B02G225100.1	234	SP(Sec/SPI)	0.994994	0.005006	CS pos: 25-26. TSA-CP. Pr: 0.7191	1B	0	yes
TraesCS1B02G240300.1	198	SP(Sec/SPI)	0.984939	0.015061	CS pos: 29-30. CFS-SK. Pr: 0.8636	1B	0	yes
TraesCS1B02G242900.1	181	SP(Sec/SPI)	0.975198	0.024802	CS pos: 22-23. AVA-VP. Pr: 0.6295	1B	0	yes
TraesCS1B02G274100.1	181	SP(Sec/SPI)	0.980031	0.019969	CS pos: 26-27. VSA-AR. Pr: 0.5046	1B	0	yes
TraesCS1B02G276200LC.1	47	SP(Sec/SPI)	0.733146	0.266854	CS pos: 28-29. VFA-SP. Pr: 0.3967	1B	0	yes
TraesCS1B02G287400.1	80	SP(Sec/SPI)	0.864909	0.135091	CS pos: 20-21. ASG-AE. Pr: 0.3604	1B	0	yes
TraesCS1B02G296000.1	199	SP(Sec/SPI)	0.724705	0.275295	CS pos: 52-53. AVA-ST. Pr: 0.3212	1B	0	yes
TraesCS1B02G299700.1	180	SP(Sec/SPI)	0.969076	0.030924	CS pos: 23-24. ASA-VT. Pr: 0.6351	1B	0	yes
TraesCS1B02G302400.1	187	SP(Sec/SPI)	0.993958	0.006042	CS pos: 26-27. TDA-AC. Pr: 0.8268	1B	0	yes
TraesCS1B02G302500.1	187	SP(Sec/SPI)	0.991081	0.008919	CS pos: 26-27. TDA-AC. Pr: 0.7606	1B	0	yes
TraesCS1B02G316700.1	215	SP(Sec/SPI)	0.983909	0.016091	CS pos: 33-34. ATA-QH. Pr: 0.8356	1B	0	yes
TraesCS1B02G324700.1	161	SP(Sec/SPI)	0.99188	0.00812	CS pos: 22-23. AIA-TE. Pr: 0.5914	1B	0	yes
TraesCS1B02G328300.1	162	SP(Sec/SPI)	0.537941	0.462059	CS pos: 18-19. AGS-WD. Pr: 0.3288	1B	0	yes
TraesCS1B02G328400.1	176	SP(Sec/SPI)	0.977375	0.022625	CS pos: 21-22. VLG-AS. Pr: 0.4182	1B	0	yes
TraesCS1B02G328500.1	176	SP(Sec/SPI)	0.984938	0.015062	CS pos: 21-22. ALG-AS. Pr: 0.5053	1B	0	yes
TraesCS1B02G328600.1	176	SP(Sec/SPI)	0.911788	0.088212	CS pos: 21-22. VLS-TS. Pr: 0.5929	1B	0	yes
TraesCS1B02G328700.1	176	SP(Sec/SPI)	0.98619	0.01381	CS pos: 21-22. ALG-AS. Pr: 0.5018	1B	0	yes
TraesCS1B02G328800.1	176	SP(Sec/SPI)	0.974578	0.025422	CS pos: 21-22. VLG-AS. Pr: 0.4462	1B	0	yes
TraesCS1B02G328900.1	176	SP(Sec/SPI)	0.985798	0.014202	CS pos: 21-22. ALG-AS. Pr: 0.5018	1B	0	yes
TraesCS1B02G329100.1	176	SP(Sec/SPI)	0.983434	0.016566	CS pos: 21-22. ALG-AS. Pr: 0.4989	1B	0	yes
TraesCS1B02G329200.1	176	SP(Sec/SPI)	0.978586	0.021414	CS pos: 21-22. VLG-AS. Pr: 0.3796	1B	0	yes
TraesCS1B02G340000.1	212	SP(Sec/SPI)	0.999851	0.000149	CS pos: 24-25. AHA-QR. Pr: 0.9494	1B	0	yes
TraesCS1B02G340200.1	213	SP(Sec/SPI)	0.999839	0.000161	CS pos: 26-27. AQA-QR. Pr: 0.8879	1B	0	yes
TraesCS1B02G346200.1	204	SP(Sec/SPI)	0.999702	0.000298	CS pos: 19-20. SDA-MY. Pr: 0.9953	1B	0	yes
TraesCS1B02G346200.2	210	SP(Sec/SPI)	0.999702	0.000298	CS pos: 19-20. SDA-MY. Pr: 0.9953	1B	0	yes
TraesCS1B02G362600.1	197	SP(Sec/SPI)	0.998655	0.001345	CS pos: 22-23. SDA-RD. Pr: 0.7114	1B	0	yes
TraesCS1B02G380600.1	71	SP(Sec/SPI)	0.843327	0.156673	CS pos: 26-27. AYA-VD. Pr: 0.6892	1B	0	yes
TraesCS1B02G402000.1	221	SP(Sec/SPI)	0.995463	0.004537	CS pos: 20-21. AEA-TS. Pr: 0.9072	1B	0	yes
TraesCS1B02G402000.2	225	SP(Sec/SPI)	0.995463	0.004537	CS pos: 20-21. AEA-TS. Pr: 0.9072	1B	0	yes
TraesCS1B02G406700LC.1	241	SP(Sec/SPI)	0.508133	0.491867	CS pos: 22-23. VQS-IV. Pr: 0.4938	1B	0	yes
TraesCS1B02G420800LC.1	108	SP(Sec/SPI)	0.931819	0.068181	CS pos: 24-25. RQA-AP. Pr: 0.4614	1B	0	yes
TraesCS1B02G425700LC.1	136	SP(Sec/SPI)	0.723974	0.276026	CS pos: 21-22. SLG-DL. Pr: 0.5773	1B	0	yes
TraesCS1B02G426000.1	131	SP(Sec/SPI)	0.993099	0.006901	CS pos: 29-30. VEG-VD. Pr: 0.9003	1B	0	yes
TraesCS1B02G440000.1	182	SP(Sec/SPI)	0.990736	0.009264	CS pos: 26-27. SSA-GI. Pr: 0.6690	1B	0	yes
TraesCS1B02G444700LC.1	135	SP(Sec/SPI)	0.982955	0.017045	CS pos: 25-26. SFS-SP. Pr: 0.3604	1B	0	yes
TraesCS1B02G460000.1	224	SP(Sec/SPI)	0.974224	0.025776	CS pos: 26-27. SDA-RL. Pr: 0.6039	1B	0	yes
TraesCS1B02G513500LC.1	72	SP(Sec/SPI)	0.938881	0.061119	CS pos: 24-25. LHA-GE. Pr: 0.8012	1B	0	yes
TraesCS1B02G565800LC.1	88	SP(Sec/SPI)	0.977011	0.022989	CS pos: 27-28. GAC-SR. Pr: 0.2715	1B	0	yes
TraesCS1B02G568300LC.1	173	SP(Sec/SPI)	0.982017	0.017983	CS pos: 21-22. ALG-AS. Pr: 0.4512	1B	0	yes
TraesCS1B02G579200LC.1	59	SP(Sec/SPI)	0.888651	0.111349	CS pos: 25-26. VSA-AD. Pr: 0.6885	1B	0	yes
TraesCS1B02G579500LC.1	63	SP(Sec/SPI)	0.738243	0.261757	CS pos: 29-30. ASA-AD. Pr: 0.4864	1B	0	yes
TraesCS1B02G579900LC.1	59	SP(Sec/SPI)	0.894693	0.105307	CS pos: 25-26. VSA-AD. Pr: 0.6801	1B	0	yes
TraesCS1B02G580300LC.1	59	SP(Sec/SPI)	0.912629	0.087371	CS pos: 25-26. ASA-AD. Pr: 0.6355	1B	0	yes
TraesCS1B02G598100LC.1	104	SP(Sec/SPI)	0.616869	0.383131	CS pos: 24-25. TWS-TL. Pr: 0.5880	1B	0	yes
TraesCS1B02G662800LC.1	104	SP(Sec/SPI)	0.870355	0.129645	CS pos: 17-18. GES-RQ. Pr: 0.2455	1B	0	yes
TraesCS1B02G673000LC.1	222	SP(Sec/SPI)	0.995284	0.004716	CS pos: 23-24. VGA-DA. Pr: 0.5652	1B	0	yes
TraesCS1B02G678800LC.1	128	SP(Sec/SPI)	0.562433	0.437567	CS pos: 25-26. ILK-QL. Pr: 0.1724	1B	0	yes
TraesCS1B02G701900LC.1	117	SP(Sec/SPI)	0.693661	0.306339	CS pos: 21-22. SQA-SC. Pr: 0.5597	1B	0	yes
TraesCS1B02G713500LC.1	149	SP(Sec/SPI)	0.710564	0.289436	CS pos: 20-21. KTG-KV. Pr: 0.1781	1B	0	yes
TraesCS1B02G777900LC.1	158	SP(Sec/SPI)	0.582554	0.417446	CS pos: 23-24. GSG-RS. Pr: 0.3979	1B	0	yes
TraesCS1B02G778900LC.1	105	SP(Sec/SPI)	0.921243	0.078757	CS pos: 19-20. ARA-ET. Pr: 0.8629	1B	0	yes
TraesCS1B02G779200LC.1	105	SP(Sec/SPI)	0.929627	0.070373	CS pos: 19-20. ARA-ET. Pr: 0.8706	1B	0	yes
TraesCS1B02G000300LC.1	104	SP(Sec/SPI)	0.732664	0.267336	CS pos: 25-26. VEA-HQ. Pr: 0.6687	1B	0	No
TraesCS1B02G005400.1	94	SP(Sec/SPI)	0.983406	0.016594	CS pos: 26-27. AMA-RS. Pr: 0.7696	1B	0	No
TraesCS1B02G007000LC.1	94	SP(Sec/SPI)	0.507747	0.492253	CS pos: 20-21. IDS-SI. Pr: 0.4682	1B	0	No
TraesCS1B02G007100LC.1	108	SP(Sec/SPI)	0.533719	0.466281	CS pos: 23-24. VNC-GC. Pr: 0.2540	1B	0	No
TraesCS1B02G007400.1	140	SP(Sec/SPI)	0.952349	0.047651	CS pos: 34-35. AHG-TR. Pr: 0.8201	1B	0	No
TraesCS1B02G011300.1	204	SP(Sec/SPI)	0.998456	0.001544	CS pos: 19-20. TAA-EP. Pr: 0.6209	1B	0	No
TraesCS1B02G011471.1	90	SP(Sec/SPI)	0.994911	0.005089	CS pos: 19-20. ASA-SR. Pr: 0.9001	1B	0	No
TraesCS1B02G012500LC.1	82	SP(Sec/SPI)	0.863277	0.136723	CS pos: 18-19. ING-AT. Pr: 0.5030	1B	0	No
TraesCS1B02G013600.1	190	SP(Sec/SPI)	0.964581	0.035419	CS pos: 24-25. ASA-SL. Pr: 0.6921	1B	0	No
TraesCS1B02G013700.1	84	SP(Sec/SPI)	0.998384	0.001616	CS pos: 27-28. AAA-TE. Pr: 0.8729	1B	0	No
TraesCS1B02G013800.1	86	SP(Sec/SPI)	0.99873	0.00127	CS pos: 29-30. AAA-TE. Pr: 0.8689	1B	0	No
TraesCS1B02G015100.1	154	SP(Sec/SPI)	0.856473	0.143527	CS pos: 28-29. IVG-RS. Pr: 0.2934	1B	0	No
TraesCS1B02G015500.1	144	SP(Sec/SPI)	0.889498	0.110502	CS pos: 31-32. SLG-RC. Pr: 0.7032	1B	0	No
TraesCS1B02G015600.1	144	SP(Sec/SPI)	0.932772	0.067228	CS pos: 31-32. SLG-RC. Pr: 0.7371	1B	0	No
TraesCS1B02G015700.1	144	SP(Sec/SPI)	0.952286	0.047714	CS pos: 31-32. SLG-RC. Pr: 0.7546	1B	0	No
TraesCS1B02G016200LC.1	96	SP(Sec/SPI)	0.880026	0.119974	CS pos: 29-30. VGS-SP. Pr: 0.5012	1B	0	No
TraesCS1B02G017400.1	87	SP(Sec/SPI)	0.980246	0.019754	CS pos: 29-30. CDA-ES. Pr: 0.5703	1B	0	No
TraesCS1B02G017700.1	78	SP(Sec/SPI)	0.998594	0.001406	CS pos: 28-29. AEA-RT. Pr: 0.6738	1B	0	No
TraesCS1B02G018000.1	83	SP(Sec/SPI)	0.99725	0.00275	CS pos: 33-34. AEA-RT. Pr: 0.8297	1B	0	No
TraesCS1B02G018000.2	80	SP(Sec/SPI)	0.998615	0.001385	CS pos: 30-31. AEA-RT. Pr: 0.3561	1B	0	No
TraesCS1B02G018100.1	82	SP(Sec/SPI)	0.998885	0.001115	CS pos: 32-33. AEA-RT. Pr: 0.8765	1B	0	No
TraesCS1B02G024200.1	136	SP(Sec/SPI)	0.99617	0.00383	CS pos: 31-32. VQA-SH. Pr: 0.8096	1B	0	No
TraesCS1B02G025400.1	97	SP(Sec/SPI)	0.999715	0.000285	CS pos: 25-26. IHG-QG. Pr: 0.7175	1B	0	No
TraesCS1B02G025900.1	97	SP(Sec/SPI)	0.999793	0.000207	CS pos: 25-26. AHG-QG. Pr: 0.8662	1B	0	No
TraesCS1B02G026000.1	93	SP(Sec/SPI)	0.999795	0.000205	CS pos: 25-26. AHS-QG. Pr: 0.5990	1B	0	No
TraesCS1B02G026700.1	97	SP(Sec/SPI)	0.99965	0.00035	CS pos: 25-26. IHG-QG. Pr: 0.6636	1B	0	No
TraesCS1B02G027800.1	97	SP(Sec/SPI)	0.999785	0.000215	CS pos: 25-26. AHS-QG. Pr: 0.6736	1B	0	No
TraesCS1B02G029300.1	86	SP(Sec/SPI)	0.842529	0.157471	CS pos: 32-33. VQG-GR. Pr: 0.7495	1B	0	No
TraesCS1B02G032700LC.1	100	SP(Sec/SPI)	0.678731	0.321269	CS pos: 25-26. CLK-EH. Pr: 0.2117	1B	0	No
TraesCS1B02G033800LC.1	113	SP(Sec/SPI)	0.681888	0.318112	CS pos: 21-22. LKG-SK. Pr: 0.3685	1B	0	No
TraesCS1B02G034600LC.1	97	SP(Sec/SPI)	0.996085	0.003915	CS pos: 22-23. SSG-TR. Pr: 0.6426	1B	0	No
TraesCS1B02G034800.1	176	SP(Sec/SPI)	0.747204	0.252796	CS pos: 21-22. SLM-CI. Pr: 0.2329	1B	0	No
TraesCS1B02G038800LC.1	73	SP(Sec/SPI)	0.900368	0.099632	CS pos: 22-23. VIA-SP. Pr: 0.8597	1B	0	No
TraesCS1B02G039900.1	78	SP(Sec/SPI)	0.997693	0.002307	CS pos: 28-29. SDG-LH. Pr: 0.7161	1B	0	No
TraesCS1B02G041800.1	172	SP(Sec/SPI)	0.735377	0.264623	CS pos: 29-30. TYA-SG. Pr: 0.4029	1B	0	No
TraesCS1B02G042800.1	144	SP(Sec/SPI)	0.924106	0.075894	CS pos: 31-32. SLG-RC. Pr: 0.7322	1B	0	No
TraesCS1B02G042900.1	188	SP(Sec/SPI)	0.963185	0.036815	CS pos: 26-27. FFA-CP. Pr: 0.3903	1B	0	No
TraesCS1B02G043000.1	188	SP(Sec/SPI)	0.960704	0.039296	CS pos: 26-27. FFA-CP. Pr: 0.3859	1B	0	No
TraesCS1B02G043300LC.1	192	SP(Sec/SPI)	0.757579	0.242421	CS pos: 37-38. FFA-CP. Pr: 0.2683	1B	0	No
TraesCS1B02G046900.1	78	SP(Sec/SPI)	0.752646	0.247354	CS pos: 21-22. SWS-AI. Pr: 0.2757	1B	0	No
TraesCS1B02G047500.1	119	SP(Sec/SPI)	0.892079	0.107921	CS pos: 28-29. TYA-VK. Pr: 0.5444	1B	0	No
TraesCS1B02G049000.1	80	SP(Sec/SPI)	0.999795	0.000205	CS pos: 20-21. ASA-TS. Pr: 0.4903	1B	0	No
TraesCS1B02G049700LC.1	114	SP(Sec/SPI)	0.602406	0.397594	CS pos: 24-25. LMA-QE. Pr: 0.5366	1B	0	No
TraesCS1B02G055000.1	206	SP(Sec/SPI)	0.992319	0.007681	CS pos: 23-24. VAG-DP. Pr: 0.4985	1B	0	No
TraesCS1B02G056300.1	137	SP(Sec/SPI)	0.799053	0.200947	CS pos: 23-24. TFA-FH. Pr: 0.5121	1B	0	No
TraesCS1B02G063700.1	129	SP(Sec/SPI)	0.997694	0.002306	CS pos: 27-28. ASA-QS. Pr: 0.7200	1B	0	No
TraesCS1B02G067000.1	83	SP(Sec/SPI)	0.996418	0.003582	CS pos: 25-26. MGA-TT. Pr: 0.3656	1B	0	No
TraesCS1B02G067100.1	85	SP(Sec/SPI)	0.988501	0.011499	CS pos: 35-36. AEA-RD. Pr: 0.2665	1B	0	No
TraesCS1B02G067300.1	83	SP(Sec/SPI)	0.997956	0.002044	CS pos: 25-26. IGA-TR. Pr: 0.7386	1B	0	No
TraesCS1B02G069500.1	216	SP(Sec/SPI)	0.999102	0.000898	CS pos: 20-21. ALA-SD. Pr: 0.9171	1B	0	No
TraesCS1B02G069800.1	216	SP(Sec/SPI)	0.999102	0.000898	CS pos: 20-21. ALA-SD. Pr: 0.9171	1B	0	No
TraesCS1B02G070000.1	216	SP(Sec/SPI)	0.995697	0.004303	CS pos: 20-21. PLA-SD. Pr: 0.4538	1B	0	No
TraesCS1B02G070100.1	216	SP(Sec/SPI)	0.995653	0.004347	CS pos: 20-21. PLA-SD. Pr: 0.4583	1B	0	No
TraesCS1B02G070300.1	216	SP(Sec/SPI)	0.998031	0.001969	CS pos: 20-21. ALA-SD. Pr: 0.8859	1B	0	No
TraesCS1B02G072000.1	199	SP(Sec/SPI)	0.774294	0.225706	CS pos: 27-28. VVA-EN. Pr: 0.6753	1B	0	No
TraesCS1B02G074300.1	84	SP(Sec/SPI)	0.9279	0.0721	CS pos: 30-31. GLA-EE. Pr: 0.3245	1B	0	No
TraesCS1B02G077700.1	249	SP(Sec/SPI)	0.612767	0.387233	CS pos: 36-37. GRA-DF. Pr: 0.2850	1B	0	No
TraesCS1B02G079100.1	131	SP(Sec/SPI)	0.989572	0.010428	CS pos: 24-25. AGA-AA. Pr: 0.2088	1B	0	No
TraesCS1B02G079100.2	137	SP(Sec/SPI)	0.989572	0.010428	CS pos: 24-25. AGA-AA. Pr: 0.2088	1B	0	No
TraesCS1B02G079200.1	129	SP(Sec/SPI)	0.988038	0.011962	CS pos: 24-25. ASA-AA. Pr: 0.4005	1B	0	No
TraesCS1B02G079300.1	103	SP(Sec/SPI)	0.997118	0.002882	CS pos: 24-25. VAA-DP. Pr: 0.8724	1B	0	No
TraesCS1B02G079500.1	149	SP(Sec/SPI)	0.998483	0.001517	CS pos: 22-23. VAA-DP. Pr: 0.8394	1B	0	No
TraesCS1B02G079600.1	155	SP(Sec/SPI)	0.998309	0.001691	CS pos: 23-24. LEA-AD. Pr: 0.8825	1B	0	No
TraesCS1B02G079700.1	104	SP(Sec/SPI)	0.94436	0.05564	CS pos: 29-30. SRG-KK. Pr: 0.4318	1B	0	No
TraesCS1B02G079800.1	142	SP(Sec/SPI)	0.99598	0.00402	CS pos: 26-27. AAA-AD. Pr: 0.3094	1B	0	No
TraesCS1B02G080100.1	234	SP(Sec/SPI)	0.801978	0.198022	CS pos: 26-27. LLV-LP. Pr: 0.2361	1B	0	No
TraesCS1B02G080800.1	108	SP(Sec/SPI)	0.999752	0.000248	CS pos: 20-21. VSA-DE. Pr: 0.8735	1B	0	No
TraesCS1B02G080900.1	106	SP(Sec/SPI)	0.998927	0.001073	CS pos: 20-21. VSA-DE. Pr: 0.8922	1B	0	No
TraesCS1B02G080900.2	108	SP(Sec/SPI)	0.998927	0.001073	CS pos: 20-21. VSA-DE. Pr: 0.8922	1B	0	No
TraesCS1B02G081000.1	108	SP(Sec/SPI)	0.999733	0.000267	CS pos: 20-21. VSA-DE. Pr: 0.8631	1B	0	No
TraesCS1B02G081200.1	108	SP(Sec/SPI)	0.999728	0.000272	CS pos: 20-21. VSA-DE. Pr: 0.8717	1B	0	No
TraesCS1B02G081300.1	108	SP(Sec/SPI)	0.999738	0.000262	CS pos: 20-21. VSA-DE. Pr: 0.9036	1B	0	No
TraesCS1B02G083300LC.1	212	SP(Sec/SPI)	0.560106	0.439894	CS pos: 21-22. LQA-ET. Pr: 0.3296	1B	0	No
TraesCS1B02G086600LC.1	104	SP(Sec/SPI)	0.566309	0.433691	CS pos: 22-23. IRA-SP. Pr: 0.4444	1B	0	No
TraesCS1B02G090700LC.1	204	SP(Sec/SPI)	0.99374	0.00626	CS pos: 19-20. SSS-LP. Pr: 0.5381	1B	0	No
TraesCS1B02G097500LC.1	116	SP(Sec/SPI)	0.678214	0.321786	CS pos: 31-32. GTA-PP. Pr: 0.1390	1B	0	No
TraesCS1B02G098000.1	227	SP(Sec/SPI)	0.993872	0.006128	CS pos: 31-32. VAG-DP. Pr: 0.5044	1B	0	No
TraesCS1B02G099000LC.1	83	SP(Sec/SPI)	0.995704	0.004296	CS pos: 25-26. MGA-TM. Pr: 0.2869	1B	0	No
TraesCS1B02G104300.1	81	SP(Sec/SPI)	0.999728	0.000272	CS pos: 25-26. IEG-EV. Pr: 0.5347	1B	0	No
TraesCS1B02G104300LC.1	115	SP(Sec/SPI)	0.780137	0.219863	CS pos: 22-23. AGC-NR. Pr: 0.5545	1B	0	No
TraesCS1B02G105700LC.1	167	SP(Sec/SPI)	0.989113	0.010887	CS pos: 35-36. ARA-GF. Pr: 0.9425	1B	0	No
TraesCS1B02G114300.1	227	SP(Sec/SPI)	0.625055	0.374945	CS pos: 28-29. VGA-DY. Pr: 0.6031	1B	0	No
TraesCS1B02G117900LC.1	80	SP(Sec/SPI)	0.994286	0.005714	CS pos: 24-25. VAA-DL. Pr: 0.8049	1B	0	No
TraesCS1B02G118500.1	87	SP(Sec/SPI)	0.995199	0.004801	CS pos: 22-23. SSA-TA. Pr: 0.3190	1B	0	No
TraesCS1B02G129100.1	76	SP(Sec/SPI)	0.997159	0.002841	CS pos: 31-32. CYA-RT. Pr: 0.3077	1B	0	No
TraesCS1B02G129200LC.1	67	SP(Sec/SPI)	0.866332	0.133668	CS pos: 20-21. SGA-QY. Pr: 0.7009	1B	0	No
TraesCS1B02G130600LC.2	131	SP(Sec/SPI)	0.841405	0.158595	CS pos: 23-24. NQG-MR. Pr: 0.2685	1B	0	No
TraesCS1B02G130600LC.3	144	SP(Sec/SPI)	0.841405	0.158595	CS pos: 23-24. NQG-MR. Pr: 0.2685	1B	0	No
TraesCS1B02G130700.2	177	SP(Sec/SPI)	0.97582	0.02418	CS pos: 23-24. GRS-SP. Pr: 0.5613	1B	0	No
TraesCS1B02G132300.1	231	SP(Sec/SPI)	0.954809	0.045191	CS pos: 34-35. SSA-YR. Pr: 0.8886	1B	0	No
TraesCS1B02G134700.1	99	SP(Sec/SPI)	0.837378	0.162622	CS pos: 21-22. GAS-LL. Pr: 0.3254	1B	0	No
TraesCS1B02G138400.1	223	SP(Sec/SPI)	0.947001	0.052999	CS pos: 34-35. ASA-SV. Pr: 0.5869	1B	0	No
TraesCS1B02G140000.1	213	SP(Sec/SPI)	0.966298	0.033702	CS pos: 28-29. ATA-QA. Pr: 0.4032	1B	0	No
TraesCS1B02G143300.1	97	SP(Sec/SPI)	0.992935	0.007065	CS pos: 24-25. VQA-RM. Pr: 0.9069	1B	0	No
TraesCS1B02G145000LC.1	139	SP(Sec/SPI)	0.809688	0.190312	CS pos: 17-18. SLA-AV. Pr: 0.2952	1B	0	No
TraesCS1B02G146100LC.1	201	SP(Sec/SPI)	0.985981	0.014019	CS pos: 26-27. LFA-GA. Pr: 0.4048	1B	0	No
TraesCS1B02G147900.1	182	SP(Sec/SPI)	0.960978	0.039022	CS pos: 27-28. ATA-RG. Pr: 0.5928	1B	0	No
TraesCS1B02G155900LC.1	114	SP(Sec/SPI)	0.839436	0.160564	CS pos: 19-20. VVA-EF. Pr: 0.6341	1B	0	No
TraesCS1B02G158200LC.1	188	SP(Sec/SPI)	0.934617	0.065383	CS pos: 26-27. MTA-GP. Pr: 0.2616	1B	0	No
TraesCS1B02G166400.1	95	SP(Sec/SPI)	0.833119	0.166881	CS pos: 20-21. AVG-QK. Pr: 0.7129	1B	0	No
TraesCS1B02G166700.1	95	SP(Sec/SPI)	0.83442	0.16558	CS pos: 20-21. AVG-QK. Pr: 0.7118	1B	0	No
TraesCS1B02G170200.1	246	SP(Sec/SPI)	0.996889	0.003111	CS pos: 23-24. ANA-TS. Pr: 0.7538	1B	0	No
TraesCS1B02G174200.1	155	SP(Sec/SPI)	0.995701	0.004299	CS pos: 19-20. GEA-QE. Pr: 0.9373	1B	0	No
TraesCS1B02G176700.1	194	SP(Sec/SPI)	0.983826	0.016174	CS pos: 25-26. VAA-AR. Pr: 0.4282	1B	0	No
TraesCS1B02G178500LC.1	139	SP(Sec/SPI)	0.557005	0.442995	CS pos: 51-52. CSA-AM. Pr: 0.4496	1B	0	No
TraesCS1B02G179600.1	119	SP(Sec/SPI)	0.999108	0.000892	CS pos: 24-25. AAA-EG. Pr: 0.5249	1B	0	No
TraesCS1B02G182600LC.1	102	SP(Sec/SPI)	0.697581	0.302419	CS pos: 26-27. CTA-VF. Pr: 0.6085	1B	0	No
TraesCS1B02G182800.1	236	SP(Sec/SPI)	0.996119	0.003881	CS pos: 22-23. AGA-VT. Pr: 0.6295	1B	0	No
TraesCS1B02G183100.1	226	SP(Sec/SPI)	0.99579	0.00421	CS pos: 22-23. AQA-VT. Pr: 0.7743	1B	0	No
TraesCS1B02G183200LC.1	114	SP(Sec/SPI)	0.703339	0.296661	CS pos: 17-18. ARS-HH. Pr: 0.5298	1B	0	No
TraesCS1B02G183300.1	190	SP(Sec/SPI)	0.996703	0.003297	CS pos: 26-27. ASS-LR. Pr: 0.5856	1B	0	No
TraesCS1B02G183400.1	198	SP(Sec/SPI)	0.996948	0.003052	CS pos: 25-26. VAS-ST. Pr: 0.3386	1B	0	No
TraesCS1B02G183900.1	175	SP(Sec/SPI)	0.974498	0.025502	CS pos: 26-27. ASS-LR. Pr: 0.4785	1B	0	No
TraesCS1B02G184000.1	155	SP(Sec/SPI)	0.99012	0.00988	CS pos: 20-21. AAA-SS. Pr: 0.2781	1B	0	No
TraesCS1B02G184100.1	190	SP(Sec/SPI)	0.988861	0.011139	CS pos: 21-22. ALA-TS. Pr: 0.5813	1B	0	No
TraesCS1B02G184200.1	180	SP(Sec/SPI)	0.969954	0.030046	CS pos: 26-27. AMA-RH. Pr: 0.5861	1B	0	No
TraesCS1B02G184300.1	180	SP(Sec/SPI)	0.97487	0.02513	CS pos: 26-27. AVA-RH. Pr: 0.4152	1B	0	No
TraesCS1B02G184600.1	174	SP(Sec/SPI)	0.99026	0.00974	CS pos: 24-25. SVA-RH. Pr: 0.5836	1B	0	No
TraesCS1B02G185500.1	44	SP(Sec/SPI)	0.566744	0.433256	CS pos: 22-23. GYA-LY. Pr: 0.5306	1B	0	No
TraesCS1B02G185600.1	184	SP(Sec/SPI)	0.706332	0.293668	CS pos: 24-25. AIG-AE. Pr: 0.2315	1B	0	No
TraesCS1B02G188600.1	96	SP(Sec/SPI)	0.999489	0.000511	CS pos: 25-26. VAA-QD. Pr: 0.6965	1B	0	No
TraesCS1B02G189600.1	96	SP(Sec/SPI)	0.999508	0.000492	CS pos: 25-26. VAA-QD. Pr: 0.6959	1B	0	No
TraesCS1B02G191300.1	91	SP(Sec/SPI)	0.975969	0.024031	CS pos: 30-31. CHG-RR. Pr: 0.6763	1B	0	No
TraesCS1B02G198200LC.1	181	SP(Sec/SPI)	0.556056	0.443944	CS pos: 15-16. LQS-VV. Pr: 0.1611	1B	0	No
TraesCS1B02G200600.1	214	SP(Sec/SPI)	0.986888	0.013112	CS pos: 21-22. AVA-AR. Pr: 0.4731	1B	0	No
TraesCS1B02G201200.1	99	SP(Sec/SPI)	0.976974	0.023026	CS pos: 19-20. LSA-TN. Pr: 0.2625	1B	0	No
TraesCS1B02G201300.1	100	SP(Sec/SPI)	0.922216	0.077784	CS pos: 19-20. LSA-TN. Pr: 0.2699	1B	0	No
TraesCS1B02G220100.1	171	SP(Sec/SPI)	0.998692	0.001308	CS pos: 23-24. ADA-GD. Pr: 0.6974	1B	0	No
TraesCS1B02G223700.1	145	SP(Sec/SPI)	0.998902	0.001098	CS pos: 22-23. AHG-CG. Pr: 0.5742	1B	0	No
TraesCS1B02G223800.1	144	SP(Sec/SPI)	0.998877	0.001123	CS pos: 22-23. AHG-CG. Pr: 0.5780	1B	0	No
TraesCS1B02G224000.1	119	SP(Sec/SPI)	0.998345	0.001655	CS pos: 19-20. ASA-TY. Pr: 0.7014	1B	0	No
TraesCS1B02G224400.1	79	SP(Sec/SPI)	0.999294	0.000706	CS pos: 28-29. CHA-NN. Pr: 0.8726	1B	0	No
TraesCS1B02G228500LC.1	96	SP(Sec/SPI)	0.500098	0.499902	CS pos: 32-33. AFA-AS. Pr: 0.3250	1B	0	No
TraesCS1B02G236500.1	209	SP(Sec/SPI)	0.596969	0.403031	CS pos: 30-31. TRG-WW. Pr: 0.2937	1B	0	No
TraesCS1B02G238800.1	197	SP(Sec/SPI)	0.994806	0.005194	CS pos: 19-20. AAA-AT. Pr: 0.4071	1B	0	No
TraesCS1B02G240800.1	96	SP(Sec/SPI)	0.983957	0.016043	CS pos: 18-19. GQC-RR. Pr: 0.8428	1B	0	No
TraesCS1B02G243400.1	168	SP(Sec/SPI)	0.999122	0.000878	CS pos: 23-24. AAA-KP. Pr: 0.7614	1B	0	No
TraesCS1B02G252800.1	146	SP(Sec/SPI)	0.977729	0.022271	CS pos: 25-26. TVA-RS. Pr: 0.4193	1B	0	No
TraesCS1B02G267100.1	181	SP(Sec/SPI)	0.937276	0.062724	CS pos: 25-26. ASA-VP. Pr: 0.4547	1B	0	No
TraesCS1B02G267400.1	146	SP(Sec/SPI)	0.991012	0.008988	CS pos: 25-26. AAA-AA. Pr: 0.3030	1B	0	No
TraesCS1B02G273400.1	129	SP(Sec/SPI)	0.926254	0.073746	CS pos: 32-33. ATG-FP. Pr: 0.7894	1B	0	No
TraesCS1B02G275800.1	196	SP(Sec/SPI)	0.980789	0.019211	CS pos: 34-35. ATA-AA. Pr: 0.3691	1B	0	No
TraesCS1B02G276100.1	91	SP(Sec/SPI)	0.998411	0.001589	CS pos: 26-27. VNA-NY. Pr: 0.8836	1B	0	No
TraesCS1B02G276200.1	91	SP(Sec/SPI)	0.99928	0.00072	CS pos: 26-27. VNA-DY. Pr: 0.8865	1B	0	No
TraesCS1B02G276300.1	91	SP(Sec/SPI)	0.99928	0.00072	CS pos: 26-27. VNA-DY. Pr: 0.8865	1B	0	No
TraesCS1B02G276400.1	91	SP(Sec/SPI)	0.998002	0.001998	CS pos: 26-27. MNA-NY. Pr: 0.8846	1B	0	No
TraesCS1B02G276500.1	90	SP(Sec/SPI)	0.99953	0.00047	CS pos: 26-27. VNA-DF. Pr: 0.8988	1B	0	No
TraesCS1B02G276700.1	89	SP(Sec/SPI)	0.999419	0.000581	CS pos: 26-27. ANA-EF. Pr: 0.7671	1B	0	No
TraesCS1B02G276800.1	91	SP(Sec/SPI)	0.999529	0.000471	CS pos: 26-27. VNA-DY. Pr: 0.9715	1B	0	No
TraesCS1B02G276900.1	89	SP(Sec/SPI)	0.999389	0.000611	CS pos: 26-27. ANA-EF. Pr: 0.7737	1B	0	No
TraesCS1B02G278700.1	79	SP(Sec/SPI)	0.999066	0.000934	CS pos: 23-24. GSA-EK. Pr: 0.9491	1B	0	No
TraesCS1B02G278800.1	106	SP(Sec/SPI)	0.999041	0.000959	CS pos: 26-27. ATA-FP. Pr: 0.7520	1B	0	No
TraesCS1B02G278900.1	77	SP(Sec/SPI)	0.998934	0.001066	CS pos: 23-24. GSA-GC. Pr: 0.8267	1B	0	No
TraesCS1B02G281000.1	144	SP(Sec/SPI)	0.955088	0.044912	CS pos: 28-29. ASA-AP. Pr: 0.4873	1B	0	No
TraesCS1B02G286500.1	113	SP(Sec/SPI)	0.776091	0.223909	CS pos: 21-22. SAA-DV. Pr: 0.3039	1B	0	No
TraesCS1B02G296300LC.1	131	SP(Sec/SPI)	0.995226	0.004774	CS pos: 23-24. TSA-RI. Pr: 0.6810	1B	0	No
TraesCS1B02G301700.1	245	SP(Sec/SPI)	0.938765	0.061235	CS pos: 23-24. SHI-FA. Pr: 0.4869	1B	0	No
TraesCS1B02G303500.1	126	SP(Sec/SPI)	0.994033	0.005967	CS pos: 23-24. CAA-AQ. Pr: 0.5729	1B	0	No
TraesCS1B02G309600.1	190	SP(Sec/SPI)	0.832617	0.167383	CS pos: 39-40. AEA-EL. Pr: 0.7994	1B	0	No
TraesCS1B02G310400.1	133	SP(Sec/SPI)	0.995212	0.004788	CS pos: 33-34. ASA-AL. Pr: 0.7755	1B	0	No
TraesCS1B02G313900.1	87	SP(Sec/SPI)	0.979659	0.020341	CS pos: 24-25. AFG-IR. Pr: 0.8399	1B	0	No
TraesCS1B02G314100LC.1	94	SP(Sec/SPI)	0.699181	0.300819	CS pos: 24-25. GVP-FP. Pr: 0.3225	1B	0	No
TraesCS1B02G315000LC.1	166	SP(Sec/SPI)	0.601585	0.398415	CS pos: 18-19. TFA-LT. Pr: 0.1558	1B	0	No
TraesCS1B02G316000.1	103	SP(Sec/SPI)	0.949345	0.050655	CS pos: 35-36. ASA-AP. Pr: 0.9227	1B	0	No
TraesCS1B02G318300.1	131	SP(Sec/SPI)	0.998129	0.001871	CS pos: 23-24. GDA-QC. Pr: 0.8837	1B	0	No
TraesCS1B02G319500.1	165	SP(Sec/SPI)	0.946744	0.053256	CS pos: 27-28. AAA-AD. Pr: 0.3652	1B	0	No
TraesCS1B02G319600.1	162	SP(Sec/SPI)	0.936411	0.063589	CS pos: 31-32. VAA-ND. Pr: 0.7912	1B	0	No
TraesCS1B02G319700.1	209	SP(Sec/SPI)	0.985671	0.014329	CS pos: 27-28. AAA-AD. Pr: 0.3860	1B	0	No
TraesCS1B02G319900.1	156	SP(Sec/SPI)	0.770292	0.229708	CS pos: 31-32. VAA-NQ. Pr: 0.5513	1B	0	No
TraesCS1B02G326700LC.1	250	SP(Sec/SPI)	0.806978	0.193022	CS pos: 24-25. SDG-FC. Pr: 0.3968	1B	0	No
TraesCS1B02G329793.1	166	SP(Sec/SPI)	0.998232	0.001768	CS pos: 19-20. VSA-TQ. Pr: 0.5893	1B	0	No
TraesCS1B02G330000.1	226	SP(Sec/SPI)	0.995008	0.004992	CS pos: 19-20. VSA-AQ. Pr: 0.4123	1B	0	No
TraesCS1B02G330500LC.1	123	SP(Sec/SPI)	0.5396	0.4604	CS pos: 23-24. MVS-YP. Pr: 0.4276	1B	0	No
TraesCS1B02G338100.1	183	SP(Sec/SPI)	0.807863	0.192137	CS pos: 28-29. SLG-RC. Pr: 0.3799	1B	0	No
TraesCS1B02G338200.1	161	SP(Sec/SPI)	0.922758	0.077242	CS pos: 28-29. SLG-RC. Pr: 0.3414	1B	0	No
TraesCS1B02G338400.1	84	SP(Sec/SPI)	0.960352	0.039648	CS pos: 28-29. SSG-RC. Pr: 0.5261	1B	0	No
TraesCS1B02G338900.1	93	SP(Sec/SPI)	0.999529	0.000471	CS pos: 27-28. VSA-DD. Pr: 0.8645	1B	0	No
TraesCS1B02G340100.1	225	SP(Sec/SPI)	0.979554	0.020446	CS pos: 24-25. CVA-AR. Pr: 0.4351	1B	0	No
TraesCS1B02G341300.1	201	SP(Sec/SPI)	0.999166	0.000834	CS pos: 18-19. CSA-NN. Pr: 0.9233	1B	0	No
TraesCS1B02G341500.1	201	SP(Sec/SPI)	0.99192	0.00808	CS pos: 18-19. CCA-NN. Pr: 0.7560	1B	0	No
TraesCS1B02G345900.1	129	SP(Sec/SPI)	0.966174	0.033826	CS pos: 23-24. CSA-PP. Pr: 0.2160	1B	0	No
TraesCS1B02G349400.1	87	SP(Sec/SPI)	0.999143	0.000857	CS pos: 26-27. CHA-SG. Pr: 0.6618	1B	0	No
TraesCS1B02G350000.1	134	SP(Sec/SPI)	0.976415	0.023585	CS pos: 27-28. ASV-QV. Pr: 0.4916	1B	0	No
TraesCS1B02G350400.1	92	SP(Sec/SPI)	0.990474	0.009526	CS pos: 28-29. CDA-SY. Pr: 0.8218	1B	0	No
TraesCS1B02G357200LC.1	122	SP(Sec/SPI)	0.559842	0.440158	CS pos: 35-36. SHS-KS. Pr: 0.5124	1B	0	No
TraesCS1B02G360000.1	237	SP(Sec/SPI)	0.996815	0.003185	CS pos: 23-24. VHG-QV. Pr: 0.9428	1B	0	No
TraesCS1B02G361100.1	124	SP(Sec/SPI)	0.592066	0.407934	CS pos: 56-57. ARC-QT. Pr: 0.4557	1B	0	No
TraesCS1B02G361700LC.1	104	SP(Sec/SPI)	0.625711	0.374289	CS pos: 26-27. AMS-FV. Pr: 0.3453	1B	0	No
TraesCS1B02G365400.1	197	SP(Sec/SPI)	0.937026	0.062974	CS pos: 25-26. CSG-AS. Pr: 0.3418	1B	0	No
TraesCS1B02G365700.1	169	SP(Sec/SPI)	0.983272	0.016728	CS pos: 27-28. ASA-VG. Pr: 0.6188	1B	0	No
TraesCS1B02G365800.1	168	SP(Sec/SPI)	0.993297	0.006703	CS pos: 27-28. ASA-MG. Pr: 0.6540	1B	0	No
TraesCS1B02G366300.2	136	SP(Sec/SPI)	0.995196	0.004804	CS pos: 21-22. AAA-QS. Pr: 0.3099	1B	0	No
TraesCS1B02G368700.1	118	SP(Sec/SPI)	0.662419	0.337581	CS pos: 34-35. ATG-GG. Pr: 0.2948	1B	0	No
TraesCS1B02G370500LC.1	82	SP(Sec/SPI)	0.740324	0.259676	CS pos: 26-27. IDA-LD. Pr: 0.6209	1B	0	No
TraesCS1B02G370800LC.1	66	SP(Sec/SPI)	0.806939	0.193061	CS pos: 23-24. NSC-TF. Pr: 0.3181	1B	0	No
TraesCS1B02G371600.1	115	SP(Sec/SPI)	0.997808	0.002192	CS pos: 27-28. AEA-GA. Pr: 0.8016	1B	0	No
TraesCS1B02G372900LC.1	116	SP(Sec/SPI)	0.791392	0.208608	CS pos: 21-22. LEN-DQ. Pr: 0.2584	1B	0	No
TraesCS1B02G374400.1	134	SP(Sec/SPI)	0.999329	0.000671	CS pos: 21-22. VRA-SG. Pr: 0.4917	1B	0	No
TraesCS1B02G381100.1	90	SP(Sec/SPI)	0.995836	0.004164	CS pos: 27-28. VQA-GE. Pr: 0.8857	1B	0	No
TraesCS1B02G381900.1	228	SP(Sec/SPI)	0.950056	0.049944	CS pos: 25-26. ILA-LD. Pr: 0.8793	1B	0	No
TraesCS1B02G382400.1	101	SP(Sec/SPI)	0.995141	0.004859	CS pos: 22-23. CSA-TV. Pr: 0.2840	1B	0	No
TraesCS1B02G383000.1	189	SP(Sec/SPI)	0.989247	0.010753	CS pos: 27-28. AEA-GP. Pr: 0.7476	1B	0	No
TraesCS1B02G383500.1	87	SP(Sec/SPI)	0.643618	0.356382	CS pos: 28-29. VGR-NL. Pr: 0.2118	1B	0	No
TraesCS1B02G384400.1	212	SP(Sec/SPI)	0.980845	0.019155	CS pos: 25-26. TTA-QT. Pr: 0.5009	1B	0	No
TraesCS1B02G386300.1	141	SP(Sec/SPI)	0.993873	0.006127	CS pos: 27-28. LEA-RI. Pr: 0.9203	1B	0	No
TraesCS1B02G388200LC.1	77	SP(Sec/SPI)	0.832802	0.167198	CS pos: 21-22. GGG-KS. Pr: 0.6453	1B	0	No
TraesCS1B02G389500.1	100	SP(Sec/SPI)	0.983149	0.016851	CS pos: 24-25. GQC-RP. Pr: 0.6775	1B	0	No
TraesCS1B02G390200.1	156	SP(Sec/SPI)	0.996895	0.003105	CS pos: 22-23. GNS-QS. Pr: 0.5013	1B	0	No
TraesCS1B02G390300.1	154	SP(Sec/SPI)	0.99308	0.00692	CS pos: 22-23. CNS-QV. Pr: 0.5985	1B	0	No
TraesCS1B02G394100.1	97	SP(Sec/SPI)	0.999066	0.000934	CS pos: 28-29. AEA-AT. Pr: 0.7567	1B	0	No
TraesCS1B02G394400.1	97	SP(Sec/SPI)	0.998546	0.001454	CS pos: 28-29. AEG-AT. Pr: 0.4742	1B	0	No
TraesCS1B02G394500.1	97	SP(Sec/SPI)	0.999148	0.000852	CS pos: 28-29. AEA-AT. Pr: 0.8053	1B	0	No
TraesCS1B02G394700.1	98	SP(Sec/SPI)	0.999762	0.000238	CS pos: 28-29. VEA-AT. Pr: 0.9700	1B	0	No
TraesCS1B02G397000LC.1	62	SP(Sec/SPI)	0.83317	0.16683	CS pos: 24-25. GHA-YL. Pr: 0.7850	1B	0	No
TraesCS1B02G399800.1	79	SP(Sec/SPI)	0.999614	0.000386	CS pos: 28-29. VRE-AT. Pr: 0.3880	1B	0	No
TraesCS1B02G402300.1	112	SP(Sec/SPI)	0.977788	0.022212	CS pos: 23-24. GQC-RR. Pr: 0.7495	1B	0	No
TraesCS1B02G404100.1	104	SP(Sec/SPI)	0.999652	0.000348	CS pos: 24-25. VSG-SM. Pr: 0.8391	1B	0	No
TraesCS1B02G407700.1	110	SP(Sec/SPI)	0.986677	0.013323	CS pos: 27-28. TWA-SK. Pr: 0.8771	1B	0	No
TraesCS1B02G407800.1	116	SP(Sec/SPI)	0.986677	0.013323	CS pos: 27-28. TWA-SK. Pr: 0.8771	1B	0	No
TraesCS1B02G407900.1	116	SP(Sec/SPI)	0.982779	0.017221	CS pos: 27-28. TWA-SK. Pr: 0.8704	1B	0	No
TraesCS1B02G408000.1	116	SP(Sec/SPI)	0.982935	0.017065	CS pos: 27-28. TWA-SR. Pr: 0.8681	1B	0	No
TraesCS1B02G408700.1	214	SP(Sec/SPI)	0.969319	0.030681	CS pos: 18-19. VFA-SF. Pr: 0.8084	1B	0	No
TraesCS1B02G409000.1	191	SP(Sec/SPI)	0.99571	0.00429	CS pos: 28-29. VHG-GS. Pr: 0.6438	1B	0	No
TraesCS1B02G410400.1	173	SP(Sec/SPI)	0.567193	0.432807	CS pos: 38-39. ATA-DD. Pr: 0.4246	1B	0	No
TraesCS1B02G415000.1	104	SP(Sec/SPI)	0.542533	0.457467	CS pos: 22-23. VET-TR. Pr: 0.3610	1B	0	No
TraesCS1B02G416300.1	87	SP(Sec/SPI)	0.973112	0.026888	CS pos: 28-29. LEG-KP. Pr: 0.6626	1B	0	No
TraesCS1B02G417900LC.1	94	SP(Sec/SPI)	0.501076	0.498924	CS pos: 27-28. ART-AN. Pr: 0.1044	1B	0	No
TraesCS1B02G418400LC.1	136	SP(Sec/SPI)	0.998483	0.001517	CS pos: 21-22. AHG-CG. Pr: 0.6126	1B	0	No
TraesCS1B02G419000LC.1	77	SP(Sec/SPI)	0.998133	0.001867	CS pos: 23-24. ASA-HG. Pr: 0.4969	1B	0	No
TraesCS1B02G421200.1	108	SP(Sec/SPI)	0.999697	0.000303	CS pos: 20-21. VFA-DE. Pr: 0.9820	1B	0	No
TraesCS1B02G421300.1	90	SP(Sec/SPI)	0.860489	0.139511	CS pos: 29-30. VEP-AG. Pr: 0.2975	1B	0	No
TraesCS1B02G421400.1	87	SP(Sec/SPI)	0.965419	0.034581	CS pos: 26-27. FLA-AE. Pr: 0.4366	1B	0	No
TraesCS1B02G421500.1	89	SP(Sec/SPI)	0.950428	0.049572	CS pos: 29-30. AEA-TG. Pr: 0.4537	1B	0	No
TraesCS1B02G421600.1	89	SP(Sec/SPI)	0.976626	0.023374	CS pos: 26-27. FMA-AE. Pr: 0.5384	1B	0	No
TraesCS1B02G421700.1	93	SP(Sec/SPI)	0.976237	0.023763	CS pos: 31-32. VAA-EP. Pr: 0.7957	1B	0	No
TraesCS1B02G421800.1	88	SP(Sec/SPI)	0.972058	0.027942	CS pos: 25-26. ASA-AR. Pr: 0.6203	1B	0	No
TraesCS1B02G422000.1	88	SP(Sec/SPI)	0.985654	0.014346	CS pos: 25-26. ASA-AA. Pr: 0.3618	1B	0	No
TraesCS1B02G422500.1	105	SP(Sec/SPI)	0.602923	0.397077	CS pos: 32-33. SRA-AT. Pr: 0.3590	1B	0	No
TraesCS1B02G422600.1	186	SP(Sec/SPI)	0.583227	0.416773	CS pos: 37-38. LQS-LL. Pr: 0.3971	1B	0	No
TraesCS1B02G422900.1	96	SP(Sec/SPI)	0.875228	0.124772	CS pos: 33-34. SLA-GR. Pr: 0.7120	1B	0	No
TraesCS1B02G425800.1	136	SP(Sec/SPI)	0.984898	0.015102	CS pos: 30-31. VEG-VD. Pr: 0.8374	1B	0	No
TraesCS1B02G426100.1	138	SP(Sec/SPI)	0.999302	0.000698	CS pos: 27-28. VEG-KS. Pr: 0.9932	1B	0	No
TraesCS1B02G430100.1	87	SP(Sec/SPI)	0.999257	0.000743	CS pos: 27-28. CHA-AQ. Pr: 0.8774	1B	0	No
TraesCS1B02G430200.1	81	SP(Sec/SPI)	0.997164	0.002836	CS pos: 27-28. CYA-AQ. Pr: 0.8098	1B	0	No
TraesCS1B02G433200.1	185	SP(Sec/SPI)	0.979353	0.020647	CS pos: 31-32. VHS-AP. Pr: 0.7281	1B	0	No
TraesCS1B02G437900.1	248	SP(Sec/SPI)	0.998045	0.001955	CS pos: 23-24. AEA-AA. Pr: 0.6531	1B	0	No
TraesCS1B02G440100.1	248	SP(Sec/SPI)	0.985253	0.014747	CS pos: 25-26. SAG-IF. Pr: 0.4340	1B	0	No
TraesCS1B02G441200.1	66	SP(Sec/SPI)	0.970943	0.029057	CS pos: 31-32. VQA-RP. Pr: 0.5722	1B	0	No
TraesCS1B02G444900.1	168	SP(Sec/SPI)	0.999646	0.000354	CS pos: 22-23. ASA-EK. Pr: 0.8475	1B	0	No
TraesCS1B02G446000LC.1	101	SP(Sec/SPI)	0.990101	0.009899	CS pos: 20-21. CNC-FL. Pr: 0.8152	1B	0	No
TraesCS1B02G446600.1	155	SP(Sec/SPI)	0.976355	0.023645	CS pos: 20-21. ILA-AG. Pr: 0.5898	1B	0	No
TraesCS1B02G448800.1	70	SP(Sec/SPI)	0.999532	0.000468	CS pos: 25-26. AAP-AA. Pr: 0.3248	1B	0	No
TraesCS1B02G450800LC.1	102	SP(Sec/SPI)	0.891012	0.108988	CS pos: 22-23. CQG-ER. Pr: 0.5938	1B	0	No
TraesCS1B02G455500.1	108	SP(Sec/SPI)	0.98673	0.01327	CS pos: 25-26. GRS-RP. Pr: 0.3941	1B	0	No
TraesCS1B02G455600.1	113	SP(Sec/SPI)	0.989076	0.010924	CS pos: 34-35. VAG-QA. Pr: 0.3480	1B	0	No
TraesCS1B02G460200.1	207	SP(Sec/SPI)	0.987061	0.012939	CS pos: 26-27. SEA-RV. Pr: 0.8737	1B	0	No
TraesCS1B02G460300.1	231	SP(Sec/SPI)	0.98751	0.01249	CS pos: 26-27. SEA-RV. Pr: 0.7962	1B	0	No
TraesCS1B02G460800.1	67	SP(Sec/SPI)	0.975902	0.024098	CS pos: 31-32. AQA-AG. Pr: 0.8625	1B	0	No
TraesCS1B02G460900.1	67	SP(Sec/SPI)	0.915067	0.084933	CS pos: 31-32. VQA-AG. Pr: 0.7782	1B	0	No
TraesCS1B02G461500.1	67	SP(Sec/SPI)	0.972539	0.027461	CS pos: 31-32. AQA-AG. Pr: 0.8651	1B	0	No
TraesCS1B02G463600.1	88	SP(Sec/SPI)	0.999894	0.000106	CS pos: 20-21. SDA-ET. Pr: 0.9693	1B	0	No
TraesCS1B02G466100.1	79	SP(Sec/SPI)	0.995498	0.004502	CS pos: 29-30. MEA-MA. Pr: 0.4475	1B	0	No
TraesCS1B02G467300.1	236	SP(Sec/SPI)	0.98421	0.01579	CS pos: 22-23. ATA-AG. Pr: 0.5008	1B	0	No
TraesCS1B02G469000.1	102	SP(Sec/SPI)	0.994863	0.005137	CS pos: 21-22. VCS-TT. Pr: 0.4073	1B	0	No
TraesCS1B02G470700.1	89	SP(Sec/SPI)	0.991447	0.008553	CS pos: 28-29. SEG-NP. Pr: 0.8101	1B	0	No
TraesCS1B02G477600.1	197	SP(Sec/SPI)	0.923702	0.076298	CS pos: 26-27. VAP-AV. Pr: 0.2673	1B	0	No
TraesCS1B02G477700.1	197	SP(Sec/SPI)	0.922194	0.077806	CS pos: 31-32. VRS-DQ. Pr: 0.2424	1B	0	No
TraesCS1B02G477800.1	197	SP(Sec/SPI)	0.922194	0.077806	CS pos: 31-32. VRS-DQ. Pr: 0.2424	1B	0	No
TraesCS1B02G478300.1	219	SP(Sec/SPI)	0.998926	0.001074	CS pos: 18-19. AAA-DT. Pr: 0.7873	1B	0	No
TraesCS1B02G478500.1	246	SP(Sec/SPI)	0.992154	0.007846	CS pos: 21-22. ALA-AV. Pr: 0.7925	1B	0	No
TraesCS1B02G483600LC.1	98	SP(Sec/SPI)	0.584271	0.415729	CS pos: 24-25. CLA-SH. Pr: 0.4661	1B	0	No
TraesCS1B02G490300LC.1	62	SP(Sec/SPI)	0.947696	0.052304	CS pos: 22-23. SNA-KV. Pr: 0.9130	1B	0	No
TraesCS1B02G500800LC.1	186	SP(Sec/SPI)	0.770318	0.229682	CS pos: 18-19. AHP-LE. Pr: 0.2576	1B	0	No
TraesCS1B02G510900LC.1	196	SP(Sec/SPI)	0.630918	0.369082	CS pos: 18-19. SSC-KV. Pr: 0.2359	1B	0	No
TraesCS1B02G521200LC.1	50	SP(Sec/SPI)	0.849622	0.150378	CS pos: 17-18. CAS-FS. Pr: 0.2781	1B	0	No
TraesCS1B02G523300LC.1	150	SP(Sec/SPI)	0.698619	0.301381	CS pos: 20-21. SKA-QF. Pr: 0.5558	1B	0	No
TraesCS1B02G523500LC.1	145	SP(Sec/SPI)	0.830462	0.169538	CS pos: 23-24. ALP-VV. Pr: 0.4063	1B	0	No
TraesCS1B02G523700LC.1	145	SP(Sec/SPI)	0.861248	0.138752	CS pos: 23-24. ALP-VV. Pr: 0.4279	1B	0	No
TraesCS1B02G523700LC.2	158	SP(Sec/SPI)	0.861248	0.138752	CS pos: 23-24. ALP-VV. Pr: 0.4279	1B	0	No
TraesCS1B02G524200LC.1	167	SP(Sec/SPI)	0.685474	0.314526	CS pos: 17-18. TFS-FD. Pr: 0.4270	1B	0	No
TraesCS1B02G527100LC.1	201	SP(Sec/SPI)	0.53644	0.46356	CS pos: 13-14. VLA-QE. Pr: 0.1756	1B	0	No
TraesCS1B02G537600LC.1	183	SP(Sec/SPI)	0.50842	0.49158	CS pos: 16-17. ASS-LL. Pr: 0.1196	1B	0	No
TraesCS1B02G546200LC.1	53	SP(Sec/SPI)	0.850789	0.149211	CS pos: 27-28. VAT-AP. Pr: 0.5779	1B	0	No
TraesCS1B02G546800LC.1	109	SP(Sec/SPI)	0.520707	0.479293	CS pos: 21-22. TIA-HP. Pr: 0.1560	1B	0	No
TraesCS1B02G547400LC.1	103	SP(Sec/SPI)	0.544907	0.455093	CS pos: 27-28. ALP-LL. Pr: 0.1317	1B	0	No
TraesCS1B02G551000LC.1	130	SP(Sec/SPI)	0.789981	0.210019	CS pos: 25-26. TMA-KV. Pr: 0.4025	1B	0	No
TraesCS1B02G558400LC.1	100	SP(Sec/SPI)	0.645242	0.354758	CS pos: 30-31. VLS-RS. Pr: 0.3049	1B	0	No
TraesCS1B02G568500LC.1	161	SP(Sec/SPI)	0.980153	0.019847	CS pos: 21-22. VLG-AS. Pr: 0.4206	1B	0	No
TraesCS1B02G581100LC.1	132	SP(Sec/SPI)	0.555692	0.444308	CS pos: 19-20. GSC-SS. Pr: 0.2403	1B	0	No
TraesCS1B02G584400LC.1	122	SP(Sec/SPI)	0.762567	0.237433	CS pos: 28-29. VET-NP. Pr: 0.3502	1B	0	No
TraesCS1B02G584900LC.1	141	SP(Sec/SPI)	0.87067	0.12933	CS pos: 32-33. THT-HT. Pr: 0.3311	1B	0	No
TraesCS1B02G590400LC.1	93	SP(Sec/SPI)	0.591873	0.408127	CS pos: 19-20. SES-MK. Pr: 0.3637	1B	0	No
TraesCS1B02G593400LC.1	117	SP(Sec/SPI)	0.997855	0.002145	CS pos: 25-26. SHG-G.. Pr: 0.3492	1B	0	No
TraesCS1B02G602200LC.1	211	SP(Sec/SPI)	0.990177	0.009823	CS pos: 34-35. AYA-SV. Pr: 0.7006	1B	0	No
TraesCS1B02G609700LC.1	122	SP(Sec/SPI)	0.997874	0.002126	CS pos: 25-26. CQA-SP. Pr: 0.9768	1B	0	No
TraesCS1B02G610100LC.1	122	SP(Sec/SPI)	0.997874	0.002126	CS pos: 25-26. CQA-SP. Pr: 0.9768	1B	0	No
TraesCS1B02G610200LC.1	122	SP(Sec/SPI)	0.996571	0.003429	CS pos: 25-26. CQA-RS. Pr: 0.9304	1B	0	No
TraesCS1B02G612500LC.1	141	SP(Sec/SPI)	0.897542	0.102458	CS pos: 18-19. ISA-DQ. Pr: 0.7642	1B	0	No
TraesCS1B02G623900LC.1	61	SP(Sec/SPI)	0.659365	0.340635	CS pos: 17-18. IWK-ER. Pr: 0.2126	1B	0	No
TraesCS1B02G625300LC.1	67	SP(Sec/SPI)	0.659933	0.340067	CS pos: 20-21. VVA-TN. Pr: 0.3907	1B	0	No
TraesCS1B02G637500LC.1	69	SP(Sec/SPI)	0.999158	0.000842	CS pos: 24-25. TEA-YD. Pr: 0.7159	1B	0	No
TraesCS1B02G641400LC.1	141	SP(Sec/SPI)	0.587514	0.412486	CS pos: 14-15. ARA-VW. Pr: 0.4333	1B	0	No
TraesCS1B02G647100LC.1	85	SP(Sec/SPI)	0.752185	0.247815	CS pos: 23-24. VAT-EN. Pr: 0.5119	1B	0	No
TraesCS1B02G652900LC.1	100	SP(Sec/SPI)	0.65566	0.34434	CS pos: 22-23. LTA-LR. Pr: 0.2684	1B	0	No
TraesCS1B02G654910LC.1	87	SP(Sec/SPI)	0.628025	0.371975	CS pos: 28-29. VGR-NL. Pr: 0.2097	1B	0	No
TraesCS1B02G655700LC.1	40	SP(Sec/SPI)	0.834425	0.165575	CS pos: 22-23. CHA-GK. Pr: 0.5391	1B	0	No
TraesCS1B02G674600LC.1	245	SP(Sec/SPI)	0.728954	0.271046	CS pos: 27-28. AGA-AS. Pr: 0.3811	1B	0	No
TraesCS1B02G688300LC.1	155	SP(Sec/SPI)	0.994129	0.005871	CS pos: 20-21. ATA-DD. Pr: 0.8390	1B	0	No
TraesCS1B02G701000LC.1	137	SP(Sec/SPI)	0.642765	0.357235	CS pos: 29-30. AAA-VP. Pr: 0.2471	1B	0	No
TraesCS1B02G710000LC.1	112	SP(Sec/SPI)	0.678018	0.321982	CS pos: 20-21. TQS-LR. Pr: 0.4500	1B	0	No
TraesCS1B02G721300LC.1	106	SP(Sec/SPI)	0.84435	0.15565	CS pos: 24-25. LEG-VA. Pr: 0.4270	1B	0	No
TraesCS1B02G725500LC.1	104	SP(Sec/SPI)	0.76096	0.23904	CS pos: 27-28. VAA-VY. Pr: 0.6237	1B	0	No
TraesCS1B02G726300LC.1	124	SP(Sec/SPI)	0.983364	0.016636	CS pos: 27-28. TFA-EQ. Pr: 0.9015	1B	0	No
TraesCS1B02G729400LC.1	67	SP(Sec/SPI)	0.933081	0.066919	CS pos: 31-32. VSA-RA. Pr: 0.5957	1B	0	No
TraesCS1B02G729600LC.1	110	SP(Sec/SPI)	0.523777	0.476223	CS pos: 19-20. TQM-RR. Pr: 0.1861	1B	0	No
TraesCS1B02G747800LC.1	94	SP(Sec/SPI)	0.915682	0.084318	CS pos: 23-24. AAA-FV. Pr: 0.5054	1B	0	No
TraesCS1B02G753700LC.1	89	SP(Sec/SPI)	0.616056	0.383944	CS pos: 28-29. ATA-SV. Pr: 0.4686	1B	0	No
TraesCS1B02G753900LC.1	167	SP(Sec/SPI)	0.987385	0.012615	CS pos: 24-25. VMA-DA. Pr: 0.6137	1B	0	No
TraesCS1B02G756600LC.1	157	SP(Sec/SPI)	0.97413	0.02587	CS pos: 30-31. ATG-YP. Pr: 0.9299	1B	0	No
TraesCS1B02G776900LC.1	100	SP(Sec/SPI)	0.900158	0.099842	CS pos: 34-35. SSA-GS. Pr: 0.6879	1B	0	No
TraesCS1B02G791200LC.1	189	SP(Sec/SPI)	0.928669	0.071331	CS pos: 31-32. VRS-DQ. Pr: 0.3053	1B	0	No
TraesCS1B02G791600LC.1	138	SP(Sec/SPI)	0.904871	0.095129	CS pos: 31-32. VRS-DQ. Pr: 0.3580	1B	0	No
TraesCS1D02G374600LC.1	102	SP(Sec/SPI)	0.641036	0.358964	CS pos: 46-47. GSA-EK. Pr: 0.6009	1D	1	No
TraesCS1D02G007200.1	187	SP(Sec/SPI)	0.815964	0.184036	CS pos: 26-27. SLS-CV. Pr: 0.5121	1D	0	yes
TraesCS1D02G007600.1	86	SP(Sec/SPI)	0.998654	0.001346	CS pos: 29-30. VAA-TE. Pr: 0.9059	1D	0	yes
TraesCS1D02G030300LC.1	101	SP(Sec/SPI)	0.864481	0.135519	CS pos: 19-20. SYS-SY. Pr: 0.5915	1D	0	yes
TraesCS1D02G046500.1	181	SP(Sec/SPI)	0.971283	0.028717	CS pos: 27-28. INA-DA. Pr: 0.5335	1D	0	yes
TraesCS1D02G050000.1	173	SP(Sec/SPI)	0.998472	0.001528	CS pos: 27-28. ASA-QS. Pr: 0.7729	1D	0	yes
TraesCS1D02G056000LC.1	143	SP(Sec/SPI)	0.994402	0.005598	CS pos: 22-23. SCA-SN. Pr: 0.5306	1D	0	yes
TraesCS1D02G056900.1	116	SP(Sec/SPI)	0.987666	0.012334	CS pos: 21-22. VWC-AA. Pr: 0.6251	1D	0	yes
TraesCS1D02G067210LC.1	130	SP(Sec/SPI)	0.725137	0.274863	CS pos: 34-35. AWC-AA. Pr: 0.3626	1D	0	yes
TraesCS1D02G071000LC.1	112	SP(Sec/SPI)	0.706515	0.293485	CS pos: 48-49. AGA-KG. Pr: 0.5375	1D	0	yes
TraesCS1D02G086500LC.1	123	SP(Sec/SPI)	0.688697	0.311303	CS pos: 20-21. MYG-TN. Pr: 0.4977	1D	0	yes
TraesCS1D02G095800.1	182	SP(Sec/SPI)	0.951356	0.048644	CS pos: 27-28. ADA-TI. Pr: 0.5283	1D	0	yes
TraesCS1D02G114500.1	72	SP(Sec/SPI)	0.870791	0.129209	CS pos: 24-25. ALA-AA. Pr: 0.4065	1D	0	yes
TraesCS1D02G138900.1	110	SP(Sec/SPI)	0.890109	0.109891	CS pos: 22-23. GSG-GV. Pr: 0.3692	1D	0	yes
TraesCS1D02G141100LC.1	87	SP(Sec/SPI)	0.862987	0.137013	CS pos: 25-26. VVC-FD. Pr: 0.4662	1D	0	yes
TraesCS1D02G163800LC.1	56	SP(Sec/SPI)	0.508259	0.491741	CS pos: 25-26. CFA-ML. Pr: 0.1810	1D	0	yes
TraesCS1D02G179300LC.1	100	SP(Sec/SPI)	0.983683	0.016317	CS pos: 20-21. VLA-KK. Pr: 0.9203	1D	0	yes
TraesCS1D02G191900LC.1	68	SP(Sec/SPI)	0.505662	0.494338	CS pos: 20-21. LAA-LH. Pr: 0.1972	1D	0	yes
TraesCS1D02G214500.1	224	SP(Sec/SPI)	0.9968	0.0032	CS pos: 25-26. TSA-CP. Pr: 0.7583	1D	0	yes
TraesCS1D02G214800LC.1	169	SP(Sec/SPI)	0.995078	0.004922	CS pos: 23-24. TSA-RI. Pr: 0.6614	1D	0	yes
TraesCS1D02G227600.1	197	SP(Sec/SPI)	0.993572	0.006428	CS pos: 28-29. CFS-SK. Pr: 0.9084	1D	0	yes
TraesCS1D02G230700.1	181	SP(Sec/SPI)	0.965669	0.034331	CS pos: 22-23. AVA-VP. Pr: 0.6255	1D	0	yes
TraesCS1D02G232800.1	181	SP(Sec/SPI)	0.998407	0.001593	CS pos: 25-26. SLA-VG. Pr: 0.7373	1D	0	yes
TraesCS1D02G270900.2	140	SP(Sec/SPI)	0.959576	0.040424	CS pos: 33-34. AMA-AE. Pr: 0.4061	1D	0	yes
TraesCS1D02G277700.1	89	SP(Sec/SPI)	0.759819	0.240181	CS pos: 20-21. ASG-AE. Pr: 0.2940	1D	0	yes
TraesCS1D02G289100.1	169	SP(Sec/SPI)	0.991549	0.008451	CS pos: 23-24. ASA-AT. Pr: 0.8203	1D	0	yes
TraesCS1D02G291800.1	188	SP(Sec/SPI)	0.993426	0.006574	CS pos: 26-27. TDA-AC. Pr: 0.7955	1D	0	yes
TraesCS1D02G294700LC.1	180	SP(Sec/SPI)	0.743548	0.256452	CS pos: 20-21. TYM-ST. Pr: 0.3003	1D	0	yes
TraesCS1D02G305700.1	216	SP(Sec/SPI)	0.917734	0.082266	CS pos: 33-34. VQA-QA. Pr: 0.7334	1D	0	yes
TraesCS1D02G313100.1	167	SP(Sec/SPI)	0.966749	0.033251	CS pos: 28-29. AVA-TE. Pr: 0.4595	1D	0	yes
TraesCS1D02G313400.1	156	SP(Sec/SPI)	0.974044	0.025956	CS pos: 17-18. AVA-TE. Pr: 0.6564	1D	0	yes
TraesCS1D02G316300.1	176	SP(Sec/SPI)	0.984986	0.015014	CS pos: 21-22. VLG-AS. Pr: 0.4390	1D	0	yes
TraesCS1D02G316400.1	176	SP(Sec/SPI)	0.987848	0.012152	CS pos: 21-22. ALG-AS. Pr: 0.6827	1D	0	yes
TraesCS1D02G316500.1	176	SP(Sec/SPI)	0.976828	0.023172	CS pos: 21-22. VLG-AS. Pr: 0.4589	1D	0	yes
TraesCS1D02G316700.1	170	SP(Sec/SPI)	0.971868	0.028132	CS pos: 21-22. TVG-AP. Pr: 0.4000	1D	0	yes
TraesCS1D02G323000.1	135	SP(Sec/SPI)	0.918965	0.081035	CS pos: 24-25. IAG-VV. Pr: 0.5249	1D	0	yes
TraesCS1D02G328700.1	210	SP(Sec/SPI)	0.999889	0.000111	CS pos: 23-24. AHA-QR. Pr: 0.9586	1D	0	yes
TraesCS1D02G328900.1	207	SP(Sec/SPI)	0.99984	0.00016	CS pos: 20-21. AQA-QR. Pr: 0.9547	1D	0	yes
TraesCS1D02G335200.1	218	SP(Sec/SPI)	0.999771	0.000229	CS pos: 20-21. ADA-MY. Pr: 0.9594	1D	0	yes
TraesCS1D02G335200.2	217	SP(Sec/SPI)	0.999742	0.000258	CS pos: 19-20. SDA-MY. Pr: 0.9950	1D	0	yes
TraesCS1D02G349700LC.2	122	SP(Sec/SPI)	0.55908	0.44092	CS pos: 20-21. SLA-PM. Pr: 0.1643	1D	0	yes
TraesCS1D02G350900.1	197	SP(Sec/SPI)	0.998655	0.001345	CS pos: 22-23. SDA-RD. Pr: 0.7114	1D	0	yes
TraesCS1D02G352900LC.1	151	SP(Sec/SPI)	0.995625	0.004375	CS pos: 22-23. AHG-FR. Pr: 0.7374	1D	0	yes
TraesCS1D02G362100.1	142	SP(Sec/SPI)	0.999394	0.000606	CS pos: 22-23. VQA-SG. Pr: 0.6269	1D	0	yes
TraesCS1D02G362200.1	126	SP(Sec/SPI)	0.999396	0.000604	CS pos: 23-24. ASG-QD. Pr: 0.5156	1D	0	yes
TraesCS1D02G362300.1	126	SP(Sec/SPI)	0.999249	0.000751	CS pos: 23-24. ASG-QD. Pr: 0.5238	1D	0	yes
TraesCS1D02G362400.1	126	SP(Sec/SPI)	0.999249	0.000751	CS pos: 23-24. ASG-QD. Pr: 0.5238	1D	0	yes
TraesCS1D02G368500.1	71	SP(Sec/SPI)	0.821875	0.178125	CS pos: 26-27. AYA-VD. Pr: 0.6707	1D	0	yes
TraesCS1D02G373700.1	137	SP(Sec/SPI)	0.993773	0.006227	CS pos: 27-28. LEA-RI. Pr: 0.9265	1D	0	yes
TraesCS1D02G386300LC.1	109	SP(Sec/SPI)	0.538126	0.461874	CS pos: 22-23. ASA-RH. Pr: 0.2983	1D	0	yes
TraesCS1D02G387500.1	221	SP(Sec/SPI)	0.983245	0.016755	CS pos: 20-21. AKA-TS. Pr: 0.8035	1D	0	yes
TraesCS1D02G387500.2	225	SP(Sec/SPI)	0.983245	0.016755	CS pos: 20-21. AKA-TS. Pr: 0.8035	1D	0	yes
TraesCS1D02G405600.1	132	SP(Sec/SPI)	0.992997	0.007003	CS pos: 29-30. VEG-VD. Pr: 0.9024	1D	0	yes
TraesCS1D02G417400.1	182	SP(Sec/SPI)	0.989225	0.010775	CS pos: 26-27. SSA-GI. Pr: 0.5133	1D	0	yes
TraesCS1D02G424100LC.1	99	SP(Sec/SPI)	0.739185	0.260815	CS pos: 19-20. SSS-KE. Pr: 0.5146	1D	0	yes
TraesCS1D02G432700LC.1	88	SP(Sec/SPI)	0.97042	0.02958	CS pos: 25-26. FQG-AC. Pr: 0.1677	1D	0	yes
TraesCS1D02G434000LC.1	112	SP(Sec/SPI)	0.999238	0.000762	CS pos: 24-25. VQG-AC. Pr: 0.9656	1D	0	yes
TraesCS1D02G434400LC.1	121	SP(Sec/SPI)	0.986021	0.013979	CS pos: 24-25. LQG-AC. Pr: 0.6540	1D	0	yes
TraesCS1D02G443700LC.1	59	SP(Sec/SPI)	0.899315	0.100685	CS pos: 25-26. VSA-AD. Pr: 0.6991	1D	0	yes
TraesCS1D02G443900.1	88	SP(Sec/SPI)	0.99018	0.00982	CS pos: 28-29. SEG-SE. Pr: 0.7982	1D	0	yes
TraesCS1D02G443900LC.1	59	SP(Sec/SPI)	0.899523	0.100477	CS pos: 25-26. VSA-AD. Pr: 0.6761	1D	0	yes
TraesCS1D02G444200LC.1	59	SP(Sec/SPI)	0.792084	0.207916	CS pos: 25-26. ASA-AD. Pr: 0.5716	1D	0	yes
TraesCS1D02G444600LC.1	59	SP(Sec/SPI)	0.94254	0.05746	CS pos: 25-26. ASA-AD. Pr: 0.6643	1D	0	yes
TraesCS1D02G546900LC.1	168	SP(Sec/SPI)	0.990327	0.009673	CS pos: 27-28. ASA-KV. Pr: 0.5301	1D	0	yes
TraesCS1D02G557000LC.1	241	SP(Sec/SPI)	0.656204	0.343796	CS pos: 22-23. VHS-ML. Pr: 0.3933	1D	0	yes
TraesCS1D02G557400LC.1	160	SP(Sec/SPI)	0.9177	0.0823	CS pos: 24-25. ILC-YL. Pr: 0.7885	1D	0	yes
TraesCS1D02G568000LC.1	129	SP(Sec/SPI)	0.817467	0.182533	CS pos: 23-24. STA-GS. Pr: 0.2606	1D	0	yes
TraesCS1D02G000700.1	202	SP(Sec/SPI)	0.99848	0.00152	CS pos: 19-20. TAA-EP. Pr: 0.6091	1D	0	No
TraesCS1D02G002000LC.1	88	SP(Sec/SPI)	0.992566	0.007434	CS pos: 20-21. AMA-RS. Pr: 0.8438	1D	0	No
TraesCS1D02G003600.1	110	SP(Sec/SPI)	0.990542	0.009458	CS pos: 26-27. GSA-AR. Pr: 0.3801	1D	0	No
TraesCS1D02G006900.1	144	SP(Sec/SPI)	0.833132	0.166868	CS pos: 31-32. SLG-RC. Pr: 0.5535	1D	0	No
TraesCS1D02G006900LC.1	121	SP(Sec/SPI)	0.901123	0.098877	CS pos: 16-17. LSS-QS. Pr: 0.2458	1D	0	No
TraesCS1D02G007000.1	154	SP(Sec/SPI)	0.844737	0.155263	CS pos: 28-29. SVG-RS. Pr: 0.4009	1D	0	No
TraesCS1D02G007500.1	191	SP(Sec/SPI)	0.942363	0.057637	CS pos: 24-25. ASA-SL. Pr: 0.6737	1D	0	No
TraesCS1D02G008700.1	187	SP(Sec/SPI)	0.988901	0.011099	CS pos: 26-27. SLS-CV. Pr: 0.5636	1D	0	No
TraesCS1D02G008800LC.1	127	SP(Sec/SPI)	0.897392	0.102608	CS pos: 28-29. TMG-RS. Pr: 0.6491	1D	0	No
TraesCS1D02G011500.1	86	SP(Sec/SPI)	0.9965	0.0035	CS pos: 29-30. GDA-ES. Pr: 0.4431	1D	0	No
TraesCS1D02G011900.1	87	SP(Sec/SPI)	0.990478	0.009522	CS pos: 37-38. AEA-RT. Pr: 0.5827	1D	0	No
TraesCS1D02G012000.1	83	SP(Sec/SPI)	0.997336	0.002664	CS pos: 33-34. AEA-RT. Pr: 0.6670	1D	0	No
TraesCS1D02G012100.1	77	SP(Sec/SPI)	0.999238	0.000762	CS pos: 27-28. AEA-RT. Pr: 0.5785	1D	0	No
TraesCS1D02G012600.1	83	SP(Sec/SPI)	0.997965	0.002035	CS pos: 33-34. VEA-RT. Pr: 0.5684	1D	0	No
TraesCS1D02G014100.1	229	SP(Sec/SPI)	0.989241	0.010759	CS pos: 24-25. SFA-AS. Pr: 0.6163	1D	0	No
TraesCS1D02G014400.1	181	SP(Sec/SPI)	0.993708	0.006292	CS pos: 21-22. ARA-GG. Pr: 0.8819	1D	0	No
TraesCS1D02G017500.1	187	SP(Sec/SPI)	0.997338	0.002662	CS pos: 21-22. ARA-GG. Pr: 0.8739	1D	0	No
TraesCS1D02G017900LC.1	119	SP(Sec/SPI)	0.838005	0.161995	CS pos: 25-26. VVG-KG. Pr: 0.5647	1D	0	No
TraesCS1D02G019200LC.1	132	SP(Sec/SPI)	0.994932	0.005068	CS pos: 22-23. SQG-QG. Pr: 0.6740	1D	0	No
TraesCS1D02G019500.1	142	SP(Sec/SPI)	0.998485	0.001515	CS pos: 33-34. VQA-SV. Pr: 0.9575	1D	0	No
TraesCS1D02G020600.1	90	SP(Sec/SPI)	0.999849	0.000151	CS pos: 24-25. AHG-QG. Pr: 0.8805	1D	0	No
TraesCS1D02G021400.1	103	SP(Sec/SPI)	0.99963	0.00037	CS pos: 25-26. GTA-QL. Pr: 0.2386	1D	0	No
TraesCS1D02G021600LC.1	104	SP(Sec/SPI)	0.791965	0.208035	CS pos: 27-28. LHA-VA. Pr: 0.1616	1D	0	No
TraesCS1D02G021900.1	126	SP(Sec/SPI)	0.945381	0.054619	CS pos: 25-26. AHG-QG. Pr: 0.6201	1D	0	No
TraesCS1D02G022000.1	93	SP(Sec/SPI)	0.99972	0.00028	CS pos: 25-26. AHS-QG. Pr: 0.5877	1D	0	No
TraesCS1D02G023200.1	85	SP(Sec/SPI)	0.891761	0.108239	CS pos: 31-32. VQG-GR. Pr: 0.7940	1D	0	No
TraesCS1D02G024900LC.1	86	SP(Sec/SPI)	0.998837	0.001163	CS pos: 30-31. AAA-QM. Pr: 0.7768	1D	0	No
TraesCS1D02G025500LC.1	97	SP(Sec/SPI)	0.998279	0.001721	CS pos: 23-24. SSG-TR. Pr: 0.6261	1D	0	No
TraesCS1D02G025800.1	189	SP(Sec/SPI)	0.707435	0.292565	CS pos: 19-20. TFA-VP. Pr: 0.4499	1D	0	No
TraesCS1D02G027000LC.1	115	SP(Sec/SPI)	0.995579	0.004421	CS pos: 24-25. THA-YI. Pr: 0.8902	1D	0	No
TraesCS1D02G038700LC.1	141	SP(Sec/SPI)	0.967399	0.032601	CS pos: 31-32. AEA-AT. Pr: 0.8360	1D	0	No
TraesCS1D02G040600.1	100	SP(Sec/SPI)	0.996539	0.003461	CS pos: 25-26. VRS-EL. Pr: 0.4301	1D	0	No
TraesCS1D02G042800.1	207	SP(Sec/SPI)	0.997581	0.002419	CS pos: 23-24. VFA-GD. Pr: 0.9104	1D	0	No
TraesCS1D02G043900.1	139	SP(Sec/SPI)	0.637423	0.362577	CS pos: 23-24. TFA-FH. Pr: 0.3110	1D	0	No
TraesCS1D02G044400.1	216	SP(Sec/SPI)	0.996776	0.003224	CS pos: 24-25. ASA-QD. Pr: 0.9564	1D	0	No
TraesCS1D02G046900.1	222	SP(Sec/SPI)	0.960161	0.039839	CS pos: 26-27. ASA-RH. Pr: 0.8318	1D	0	No
TraesCS1D02G047000.1	249	SP(Sec/SPI)	0.972152	0.027848	CS pos: 26-27. ASA-RH. Pr: 0.8439	1D	0	No
TraesCS1D02G050200.1	175	SP(Sec/SPI)	0.997474	0.002526	CS pos: 22-23. TCA-SN. Pr: 0.6920	1D	0	No
TraesCS1D02G050200.2	204	SP(Sec/SPI)	0.997474	0.002526	CS pos: 22-23. TCA-SN. Pr: 0.6920	1D	0	No
TraesCS1D02G052800.1	83	SP(Sec/SPI)	0.996225	0.003775	CS pos: 25-26. MGA-TT. Pr: 0.3552	1D	0	No
TraesCS1D02G052900.1	82	SP(Sec/SPI)	0.989626	0.010374	CS pos: 32-33. AEA-RN. Pr: 0.3252	1D	0	No
TraesCS1D02G053000.1	83	SP(Sec/SPI)	0.996191	0.003809	CS pos: 26-27. GTT-RT. Pr: 0.2935	1D	0	No
TraesCS1D02G054400.1	216	SP(Sec/SPI)	0.999589	0.000411	CS pos: 20-21. ALA-SD. Pr: 0.8484	1D	0	No
TraesCS1D02G054500.1	186	SP(Sec/SPI)	0.999207	0.000793	CS pos: 20-21. ALA-SD. Pr: 0.9079	1D	0	No
TraesCS1D02G054600.1	216	SP(Sec/SPI)	0.999569	0.000431	CS pos: 20-21. ALA-SD. Pr: 0.8473	1D	0	No
TraesCS1D02G055900.1	199	SP(Sec/SPI)	0.74141	0.25859	CS pos: 27-28. VIA-EN. Pr: 0.6532	1D	0	No
TraesCS1D02G057600.1	84	SP(Sec/SPI)	0.981565	0.018435	CS pos: 24-25. CAA-GG. Pr: 0.4099	1D	0	No
TraesCS1D02G061200LC.1	50	SP(Sec/SPI)	0.814023	0.185977	CS pos: 21-22. SHG-DL. Pr: 0.3951	1D	0	No
TraesCS1D02G061800.1	141	SP(Sec/SPI)	0.995024	0.004976	CS pos: 26-27. AAA-AD. Pr: 0.2369	1D	0	No
TraesCS1D02G061900.1	103	SP(Sec/SPI)	0.995909	0.004091	CS pos: 24-25. VAA-DP. Pr: 0.8689	1D	0	No
TraesCS1D02G062000.1	148	SP(Sec/SPI)	0.996	0.004	CS pos: 22-23. VAA-AP. Pr: 0.8502	1D	0	No
TraesCS1D02G062100.1	104	SP(Sec/SPI)	0.993839	0.006161	CS pos: 24-25. VAA-DL. Pr: 0.7687	1D	0	No
TraesCS1D02G062200.1	144	SP(Sec/SPI)	0.990164	0.009836	CS pos: 28-29. AAA-AD. Pr: 0.2110	1D	0	No
TraesCS1D02G063500.1	108	SP(Sec/SPI)	0.999756	0.000244	CS pos: 20-21. VSA-DE. Pr: 0.8826	1D	0	No
TraesCS1D02G063600.1	108	SP(Sec/SPI)	0.999775	0.000225	CS pos: 20-21. VSA-DE. Pr: 0.8896	1D	0	No
TraesCS1D02G063700.1	109	SP(Sec/SPI)	0.999724	0.000276	CS pos: 20-21. VSA-DE. Pr: 0.8783	1D	0	No
TraesCS1D02G063800.1	102	SP(Sec/SPI)	0.999729	0.000271	CS pos: 20-21. VSA-DE. Pr: 0.9021	1D	0	No
TraesCS1D02G063900.1	108	SP(Sec/SPI)	0.999729	0.000271	CS pos: 20-21. VSA-DE. Pr: 0.9021	1D	0	No
TraesCS1D02G071500LC.1	140	SP(Sec/SPI)	0.925516	0.074484	CS pos: 39-40. AAA-AD. Pr: 0.3297	1D	0	No
TraesCS1D02G071600LC.1	80	SP(Sec/SPI)	0.994629	0.005371	CS pos: 24-25. VTA-DL. Pr: 0.9110	1D	0	No
TraesCS1D02G077600LC.1	100	SP(Sec/SPI)	0.739122	0.260878	CS pos: 19-20. VVT-KT. Pr: 0.3184	1D	0	No
TraesCS1D02G081700.1	225	SP(Sec/SPI)	0.997079	0.002921	CS pos: 29-30. VAG-DP. Pr: 0.5247	1D	0	No
TraesCS1D02G083800LC.1	67	SP(Sec/SPI)	0.866332	0.133668	CS pos: 20-21. SGA-QY. Pr: 0.7009	1D	0	No
TraesCS1D02G092000LC.1	112	SP(Sec/SPI)	0.529158	0.470842	CS pos: 22-23. LLC-AQ. Pr: 0.1631	1D	0	No
TraesCS1D02G092700.1	246	SP(Sec/SPI)	0.989933	0.010067	CS pos: 24-25. AAA-AA. Pr: 0.3926	1D	0	No
TraesCS1D02G095100.1	227	SP(Sec/SPI)	0.642002	0.357998	CS pos: 28-29. VGA-DY. Pr: 0.6204	1D	0	No
TraesCS1D02G097400LC.1	126	SP(Sec/SPI)	0.735628	0.264372	CS pos: 27-28. KSA-SN. Pr: 0.2799	1D	0	No
TraesCS1D02G099300.1	85	SP(Sec/SPI)	0.994641	0.005359	CS pos: 22-23. AAA-GR. Pr: 0.4925	1D	0	No
TraesCS1D02G110600.1	224	SP(Sec/SPI)	0.980257	0.019743	CS pos: 23-24. SSG-AV. Pr: 0.3697	1D	0	No
TraesCS1D02G112100.1	76	SP(Sec/SPI)	0.995169	0.004831	CS pos: 31-32. CYA-RT. Pr: 0.4166	1D	0	No
TraesCS1D02G113600.1	231	SP(Sec/SPI)	0.929751	0.070249	CS pos: 34-35. SSA-YR. Pr: 0.8601	1D	0	No
TraesCS1D02G115200LC.1	238	SP(Sec/SPI)	0.761807	0.238193	CS pos: 19-20. SSS-LL. Pr: 0.2303	1D	0	No
TraesCS1D02G116100.1	98	SP(Sec/SPI)	0.868424	0.131576	CS pos: 21-22. GAA-LL. Pr: 0.5309	1D	0	No
TraesCS1D02G116800.1	184	SP(Sec/SPI)	0.991089	0.008911	CS pos: 35-36. TEA-AV. Pr: 0.4584	1D	0	No
TraesCS1D02G118400LC.1	165	SP(Sec/SPI)	0.520173	0.479827	CS pos: 20-21. AVC-NI. Pr: 0.1046	1D	0	No
TraesCS1D02G119800.1	221	SP(Sec/SPI)	0.949439	0.050561	CS pos: 34-35. ASA-SV. Pr: 0.5852	1D	0	No
TraesCS1D02G125700.1	182	SP(Sec/SPI)	0.960978	0.039022	CS pos: 27-28. ATA-RG. Pr: 0.5928	1D	0	No
TraesCS1D02G127600LC.1	139	SP(Sec/SPI)	0.657044	0.342956	CS pos: 25-26. SVP-SC. Pr: 0.1344	1D	0	No
TraesCS1D02G130700.1	97	SP(Sec/SPI)	0.989797	0.010203	CS pos: 24-25. VQA-RM. Pr: 0.9015	1D	0	No
TraesCS1D02G131400.1	78	SP(Sec/SPI)	0.790115	0.209885	CS pos: 21-22. SWS-AI. Pr: 0.2982	1D	0	No
TraesCS1D02G137100.1	119	SP(Sec/SPI)	0.582543	0.417457	CS pos: 25-26. GVP-FP. Pr: 0.3034	1D	0	No
TraesCS1D02G147900LC.1	112	SP(Sec/SPI)	0.760091	0.239909	CS pos: 26-27. GDA-KI. Pr: 0.7370	1D	0	No
TraesCS1D02G149800.1	246	SP(Sec/SPI)	0.997435	0.002565	CS pos: 23-24. ANA-TS. Pr: 0.7619	1D	0	No
TraesCS1D02G153300LC.1	62	SP(Sec/SPI)	0.70578	0.29422	CS pos: 29-30. VNA-SF. Pr: 0.6656	1D	0	No
TraesCS1D02G153500LC.1	206	SP(Sec/SPI)	0.995437	0.004563	CS pos: 23-24. ATA-DG. Pr: 0.5861	1D	0	No
TraesCS1D02G155500.1	156	SP(Sec/SPI)	0.99733	0.00267	CS pos: 20-21. GEA-QE. Pr: 0.9465	1D	0	No
TraesCS1D02G157100.1	195	SP(Sec/SPI)	0.983361	0.016639	CS pos: 25-26. VAA-AR. Pr: 0.4294	1D	0	No
TraesCS1D02G163000.1	103	SP(Sec/SPI)	0.912812	0.087188	CS pos: 24-25. VVA-TS. Pr: 0.2799	1D	0	No
TraesCS1D02G163900.1	92	SP(Sec/SPI)	0.999529	0.000471	CS pos: 23-24. GGA-AQ. Pr: 0.3471	1D	0	No
TraesCS1D02G164000.1	96	SP(Sec/SPI)	0.999492	0.000508	CS pos: 25-26. VAA-QD. Pr: 0.6957	1D	0	No
TraesCS1D02G164300LC.1	104	SP(Sec/SPI)	0.998787	0.001213	CS pos: 27-28. ASA-YD. Pr: 0.7260	1D	0	No
TraesCS1D02G165700.1	91	SP(Sec/SPI)	0.975733	0.024267	CS pos: 30-31. SHG-RR. Pr: 0.6252	1D	0	No
TraesCS1D02G171800.1	184	SP(Sec/SPI)	0.763572	0.236428	CS pos: 24-25. AIG-AE. Pr: 0.2695	1D	0	No
TraesCS1D02G172700.1	174	SP(Sec/SPI)	0.992452	0.007548	CS pos: 24-25. SVA-RH. Pr: 0.5788	1D	0	No
TraesCS1D02G173000.1	176	SP(Sec/SPI)	0.992275	0.007725	CS pos: 24-25. AVA-RH. Pr: 0.5014	1D	0	No
TraesCS1D02G173100.1	175	SP(Sec/SPI)	0.975737	0.024263	CS pos: 26-27. AMA-RH. Pr: 0.5816	1D	0	No
TraesCS1D02G173200.1	191	SP(Sec/SPI)	0.995168	0.004832	CS pos: 22-23. ALA-TS. Pr: 0.6930	1D	0	No
TraesCS1D02G173300.1	156	SP(Sec/SPI)	0.997892	0.002108	CS pos: 21-22. AAA-SS. Pr: 0.2842	1D	0	No
TraesCS1D02G173400.1	190	SP(Sec/SPI)	0.994302	0.005698	CS pos: 26-27. VSS-LR. Pr: 0.6685	1D	0	No
TraesCS1D02G173900.1	198	SP(Sec/SPI)	0.997754	0.002246	CS pos: 25-26. VAS-ST. Pr: 0.3266	1D	0	No
TraesCS1D02G174100.1	226	SP(Sec/SPI)	0.995218	0.004782	CS pos: 22-23. AQA-VT. Pr: 0.7765	1D	0	No
TraesCS1D02G177500.1	101	SP(Sec/SPI)	0.958536	0.041464	CS pos: 20-21. SAA-NV. Pr: 0.5351	1D	0	No
TraesCS1D02G177600.1	99	SP(Sec/SPI)	0.960007	0.039993	CS pos: 19-20. LSA-TN. Pr: 0.1998	1D	0	No
TraesCS1D02G178100.1	151	SP(Sec/SPI)	0.998565	0.001435	CS pos: 20-21. ASA-EP. Pr: 0.7868	1D	0	No
TraesCS1D02G178200.1	216	SP(Sec/SPI)	0.990094	0.009906	CS pos: 24-25. ALA-AR. Pr: 0.7414	1D	0	No
TraesCS1D02G184200LC.1	223	SP(Sec/SPI)	0.581577	0.418423	CS pos: 24-25. IVG-RT. Pr: 0.3562	1D	0	No
TraesCS1D02G189200LC.1	161	SP(Sec/SPI)	0.541704	0.458296	CS pos: 27-28. ILS-TN. Pr: 0.3043	1D	0	No
TraesCS1D02G192500LC.1	150	SP(Sec/SPI)	0.720247	0.279753	CS pos: 18-19. ANA-AH. Pr: 0.4745	1D	0	No
TraesCS1D02G207200.1	226	SP(Sec/SPI)	0.723632	0.276368	CS pos: 24-25. SVA-LY. Pr: 0.3169	1D	0	No
TraesCS1D02G209800.1	171	SP(Sec/SPI)	0.997347	0.002653	CS pos: 23-24. ADA-GE. Pr: 0.5683	1D	0	No
TraesCS1D02G210400LC.1	170	SP(Sec/SPI)	0.66821	0.33179	CS pos: 19-20. GIP-YL. Pr: 0.2812	1D	0	No
TraesCS1D02G210500LC.1	108	SP(Sec/SPI)	0.992313	0.007687	CS pos: 23-24. AAA-DW. Pr: 0.5061	1D	0	No
TraesCS1D02G213100.1	155	SP(Sec/SPI)	0.965502	0.034498	CS pos: 33-34. TEA-AC. Pr: 0.8871	1D	0	No
TraesCS1D02G213203.1	147	SP(Sec/SPI)	0.999042	0.000958	CS pos: 20-21. VAA-NG. Pr: 0.3444	1D	0	No
TraesCS1D02G213300.1	121	SP(Sec/SPI)	0.997095	0.002905	CS pos: 19-20. ASA-TY. Pr: 0.6830	1D	0	No
TraesCS1D02G213400.1	115	SP(Sec/SPI)	0.99901	0.00099	CS pos: 23-24. ASA-HG. Pr: 0.5154	1D	0	No
TraesCS1D02G216900LC.1	59	SP(Sec/SPI)	0.592819	0.407181	CS pos: 16-17. VWS-EK. Pr: 0.4435	1D	0	No
TraesCS1D02G223100LC.1	108	SP(Sec/SPI)	0.605632	0.394368	CS pos: 38-39. SLA-TQ. Pr: 0.3963	1D	0	No
TraesCS1D02G228200.1	95	SP(Sec/SPI)	0.988608	0.011392	CS pos: 18-19. GQC-RR. Pr: 0.8444	1D	0	No
TraesCS1D02G231200.1	201	SP(Sec/SPI)	0.794718	0.205282	CS pos: 56-57. AAA-KP. Pr: 0.6858	1D	0	No
TraesCS1D02G234300.1	84	SP(Sec/SPI)	0.995195	0.004805	CS pos: 28-29. CEA-SG. Pr: 0.7011	1D	0	No
TraesCS1D02G234400.1	84	SP(Sec/SPI)	0.989609	0.010391	CS pos: 28-29. CEA-SG. Pr: 0.5584	1D	0	No
TraesCS1D02G239300LC.1	152	SP(Sec/SPI)	0.926062	0.073938	CS pos: 35-36. AAA-GG. Pr: 0.4067	1D	0	No
TraesCS1D02G239400LC.1	231	SP(Sec/SPI)	0.809836	0.190164	CS pos: 21-22. GGG-KS. Pr: 0.5953	1D	0	No
TraesCS1D02G239700LC.1	103	SP(Sec/SPI)	0.948248	0.051752	CS pos: 27-28. AET-NR. Pr: 0.6677	1D	0	No
TraesCS1D02G240800.1	146	SP(Sec/SPI)	0.985502	0.014498	CS pos: 25-26. TVA-RS. Pr: 0.4484	1D	0	No
TraesCS1D02G240900.1	146	SP(Sec/SPI)	0.979004	0.020996	CS pos: 25-26. TVA-RS. Pr: 0.4347	1D	0	No
TraesCS1D02G246300LC.1	146	SP(Sec/SPI)	0.715128	0.284872	CS pos: 27-28. TTA-LK. Pr: 0.6294	1D	0	No
TraesCS1D02G255800.1	171	SP(Sec/SPI)	0.910249	0.089751	CS pos: 26-27. ASA-VP. Pr: 0.4520	1D	0	No
TraesCS1D02G255900LC.1	203	SP(Sec/SPI)	0.500765	0.499235	CS pos: 17-18. MRG-IE. Pr: 0.2180	1D	0	No
TraesCS1D02G256200.1	146	SP(Sec/SPI)	0.993798	0.006202	CS pos: 25-26. AAA-AA. Pr: 0.3152	1D	0	No
TraesCS1D02G256300LC.1	135	SP(Sec/SPI)	0.715134	0.284866	CS pos: 23-24. VLS-NH. Pr: 0.5243	1D	0	No
TraesCS1D02G263500.1	191	SP(Sec/SPI)	0.980929	0.019071	CS pos: 26-27. VSA-AR. Pr: 0.5291	1D	0	No
TraesCS1D02G265300.1	195	SP(Sec/SPI)	0.992981	0.007019	CS pos: 34-35. ATA-AA. Pr: 0.3590	1D	0	No
TraesCS1D02G265500.1	71	SP(Sec/SPI)	0.998994	0.001006	CS pos: 26-27. VNA-NY. Pr: 0.8595	1D	0	No
TraesCS1D02G265600.1	91	SP(Sec/SPI)	0.9881	0.0119	CS pos: 26-27. VNA-DY. Pr: 0.8090	1D	0	No
TraesCS1D02G265800.1	90	SP(Sec/SPI)	0.999562	0.000438	CS pos: 26-27. VNA-DF. Pr: 0.9877	1D	0	No
TraesCS1D02G265900.1	89	SP(Sec/SPI)	0.999536	0.000464	CS pos: 26-27. ANA-EF. Pr: 0.7573	1D	0	No
TraesCS1D02G266000.1	91	SP(Sec/SPI)	0.999529	0.000471	CS pos: 26-27. VNA-DY. Pr: 0.9715	1D	0	No
TraesCS1D02G266100.1	89	SP(Sec/SPI)	0.999385	0.000615	CS pos: 26-27. ANA-EF. Pr: 0.7735	1D	0	No
TraesCS1D02G267900.1	79	SP(Sec/SPI)	0.996229	0.003771	CS pos: 23-24. GSA-EH. Pr: 0.9213	1D	0	No
TraesCS1D02G268000.1	79	SP(Sec/SPI)	0.998824	0.001176	CS pos: 23-24. GSA-EK. Pr: 0.9696	1D	0	No
TraesCS1D02G268100.1	106	SP(Sec/SPI)	0.999041	0.000959	CS pos: 26-27. ATA-FP. Pr: 0.7520	1D	0	No
TraesCS1D02G268200.1	77	SP(Sec/SPI)	0.997839	0.002161	CS pos: 23-24. GSA-GC. Pr: 0.8242	1D	0	No
TraesCS1D02G270100.1	93	SP(Sec/SPI)	0.999766	0.000234	CS pos: 31-32. AHA-VD. Pr: 0.4734	1D	0	No
TraesCS1D02G270300.1	93	SP(Sec/SPI)	0.999726	0.000274	CS pos: 31-32. AHA-VD. Pr: 0.4673	1D	0	No
TraesCS1D02G270900.1	166	SP(Sec/SPI)	0.959576	0.040424	CS pos: 33-34. AMA-AE. Pr: 0.4061	1D	0	No
TraesCS1D02G271500LC.1	123	SP(Sec/SPI)	0.742574	0.257426	CS pos: 22-23. AYG-SS. Pr: 0.4014	1D	0	No
TraesCS1D02G271600.1	210	SP(Sec/SPI)	0.515082	0.484918	CS pos: 20-21. ASA-VL. Pr: 0.3075	1D	0	No
TraesCS1D02G271700.1	215	SP(Sec/SPI)	0.578524	0.421476	CS pos: 20-21. ASA-VL. Pr: 0.3200	1D	0	No
TraesCS1D02G272500LC.1	199	SP(Sec/SPI)	0.888076	0.111924	CS pos: 35-36. ASS-LR. Pr: 0.4746	1D	0	No
TraesCS1D02G276700.1	113	SP(Sec/SPI)	0.776091	0.223909	CS pos: 21-22. SAA-DV. Pr: 0.3039	1D	0	No
TraesCS1D02G280100LC.1	142	SP(Sec/SPI)	0.698636	0.301364	CS pos: 23-24. CGA-ND. Pr: 0.5385	1D	0	No
TraesCS1D02G284500LC.1	97	SP(Sec/SPI)	0.962378	0.037622	CS pos: 24-25. VSS-SF. Pr: 0.6635	1D	0	No
TraesCS1D02G294000LC.1	201	SP(Sec/SPI)	0.987345	0.012655	CS pos: 23-24. GCA-HD. Pr: 0.5418	1D	0	No
TraesCS1D02G296600LC.1	215	SP(Sec/SPI)	0.513131	0.486869	CS pos: 25-26. VDG-LY. Pr: 0.2851	1D	0	No
TraesCS1D02G303000.1	87	SP(Sec/SPI)	0.981629	0.018371	CS pos: 24-25. AFG-IR. Pr: 0.8425	1D	0	No
TraesCS1D02G305000.1	102	SP(Sec/SPI)	0.943154	0.056846	CS pos: 33-34. ASA-VP. Pr: 0.8937	1D	0	No
TraesCS1D02G306700LC.1	165	SP(Sec/SPI)	0.846704	0.153296	CS pos: 19-20. SSG-LK. Pr: 0.7471	1D	0	No
TraesCS1D02G306900.1	131	SP(Sec/SPI)	0.998447	0.001553	CS pos: 23-24. GDA-QC. Pr: 0.5840	1D	0	No
TraesCS1D02G307000.1	141	SP(Sec/SPI)	0.999307	0.000693	CS pos: 24-25. GHA-QP. Pr: 0.9808	1D	0	No
TraesCS1D02G308300.1	216	SP(Sec/SPI)	0.957699	0.042301	CS pos: 31-32. AEA-GL. Pr: 0.8797	1D	0	No
TraesCS1D02G308400.1	212	SP(Sec/SPI)	0.909437	0.090563	CS pos: 31-32. AEA-GL. Pr: 0.8001	1D	0	No
TraesCS1D02G308500.1	162	SP(Sec/SPI)	0.89269	0.10731	CS pos: 31-32. VAA-KD. Pr: 0.5763	1D	0	No
TraesCS1D02G311400LC.1	91	SP(Sec/SPI)	0.618179	0.381821	CS pos: 27-28. TIG-DP. Pr: 0.5731	1D	0	No
TraesCS1D02G313000LC.1	114	SP(Sec/SPI)	0.765717	0.234283	CS pos: 22-23. THA-TF. Pr: 0.3209	1D	0	No
TraesCS1D02G315800LC.1	89	SP(Sec/SPI)	0.942883	0.057117	CS pos: 22-23. STA-SR. Pr: 0.3989	1D	0	No
TraesCS1D02G316800.1	176	SP(Sec/SPI)	0.990353	0.009647	CS pos: 21-22. ALG-AS. Pr: 0.4157	1D	0	No
TraesCS1D02G317300.1	227	SP(Sec/SPI)	0.995769	0.004231	CS pos: 19-20. VSA-AQ. Pr: 0.4102	1D	0	No
TraesCS1D02G325800.1	176	SP(Sec/SPI)	0.705862	0.294138	CS pos: 28-29. SLG-RC. Pr: 0.3462	1D	0	No
TraesCS1D02G325900.1	161	SP(Sec/SPI)	0.938071	0.061929	CS pos: 28-29. SLG-RC. Pr: 0.3460	1D	0	No
TraesCS1D02G326100.1	84	SP(Sec/SPI)	0.880277	0.119723	CS pos: 28-29. SSG-RC. Pr: 0.4415	1D	0	No
TraesCS1D02G326200.1	161	SP(Sec/SPI)	0.839397	0.160603	CS pos: 28-29. SLG-RC. Pr: 0.3908	1D	0	No
TraesCS1D02G326300.1	161	SP(Sec/SPI)	0.883941	0.116059	CS pos: 28-29. SLG-RC. Pr: 0.3352	1D	0	No
TraesCS1D02G326600.1	160	SP(Sec/SPI)	0.94851	0.05149	CS pos: 28-29. SLG-RC. Pr: 0.3813	1D	0	No
TraesCS1D02G326800.1	84	SP(Sec/SPI)	0.972462	0.027538	CS pos: 28-29. SSG-RC. Pr: 0.5028	1D	0	No
TraesCS1D02G327400.1	93	SP(Sec/SPI)	0.998771	0.001229	CS pos: 27-28. ISA-DD. Pr: 0.7208	1D	0	No
TraesCS1D02G328800.1	225	SP(Sec/SPI)	0.975862	0.024138	CS pos: 24-25. CAA-AR. Pr: 0.3759	1D	0	No
TraesCS1D02G329500.1	118	SP(Sec/SPI)	0.997578	0.002422	CS pos: 23-24. CAG-RE. Pr: 0.3604	1D	0	No
TraesCS1D02G330000.1	223	SP(Sec/SPI)	0.945032	0.054968	CS pos: 40-41. CSA-SN. Pr: 0.6899	1D	0	No
TraesCS1D02G331800.1	117	SP(Sec/SPI)	0.99804	0.00196	CS pos: 23-24. ASA-HG. Pr: 0.5318	1D	0	No
TraesCS1D02G331900.1	147	SP(Sec/SPI)	0.672215	0.327785	CS pos: 53-54. ASA-HG. Pr: 0.3280	1D	0	No
TraesCS1D02G334900.1	128	SP(Sec/SPI)	0.984882	0.015118	CS pos: 23-24. CSA-LP. Pr: 0.6911	1D	0	No
TraesCS1D02G335600.1	100	SP(Sec/SPI)	0.979762	0.020238	CS pos: 24-25. GQC-RP. Pr: 0.7048	1D	0	No
TraesCS1D02G337000.1	78	SP(Sec/SPI)	0.973927	0.026073	CS pos: 22-23. LVA-AP. Pr: 0.3652	1D	0	No
TraesCS1D02G338400LC.1	202	SP(Sec/SPI)	0.974255	0.025745	CS pos: 19-20. SSS-LL. Pr: 0.4061	1D	0	No
TraesCS1D02G339500.1	140	SP(Sec/SPI)	0.881095	0.118905	CS pos: 37-38. VCG-DN. Pr: 0.3867	1D	0	No
TraesCS1D02G352800.1	105	SP(Sec/SPI)	0.756667	0.243333	CS pos: 44-45. CQG-RK. Pr: 0.6570	1D	0	No
TraesCS1D02G354300.1	192	SP(Sec/SPI)	0.960405	0.039595	CS pos: 25-26. CSG-AS. Pr: 0.4481	1D	0	No
TraesCS1D02G354600.1	169	SP(Sec/SPI)	0.993083	0.006917	CS pos: 27-28. ASA-VG. Pr: 0.6107	1D	0	No
TraesCS1D02G354700.1	162	SP(Sec/SPI)	0.995445	0.004555	CS pos: 29-30. ASA-VN. Pr: 0.4766	1D	0	No
TraesCS1D02G354800.1	169	SP(Sec/SPI)	0.996615	0.003385	CS pos: 27-28. ASA-MG. Pr: 0.6788	1D	0	No
TraesCS1D02G355100.1	146	SP(Sec/SPI)	0.99551	0.00449	CS pos: 21-22. AAA-QS. Pr: 0.3136	1D	0	No
TraesCS1D02G356000LC.1	115	SP(Sec/SPI)	0.52994	0.47006	CS pos: 29-30. TYG-AL. Pr: 0.3454	1D	0	No
TraesCS1D02G360000.1	112	SP(Sec/SPI)	0.998357	0.001643	CS pos: 27-28. AEA-GA. Pr: 0.7847	1D	0	No
TraesCS1D02G362200LC.1	216	SP(Sec/SPI)	0.589691	0.410309	CS pos: 20-21. LRV-AP. Pr: 0.1806	1D	0	No
TraesCS1D02G365000.1	117	SP(Sec/SPI)	0.981791	0.018209	CS pos: 29-30. VEA-GR. Pr: 0.4432	1D	0	No
TraesCS1D02G369000.1	82	SP(Sec/SPI)	0.992866	0.007134	CS pos: 20-21. SSG-EV. Pr: 0.5762	1D	0	No
TraesCS1D02G373200LC.1	79	SP(Sec/SPI)	0.863598	0.136402	CS pos: 19-20. IHL-KM. Pr: 0.5610	1D	0	No
TraesCS1D02G376900LC.1	102	SP(Sec/SPI)	0.940936	0.059064	CS pos: 32-33. AMA-AE. Pr: 0.4260	1D	0	No
TraesCS1D02G377100.1	156	SP(Sec/SPI)	0.996963	0.003037	CS pos: 22-23. GNS-QS. Pr: 0.5009	1D	0	No
TraesCS1D02G377200.1	156	SP(Sec/SPI)	0.996131	0.003869	CS pos: 24-25. SQS-QV. Pr: 0.3422	1D	0	No
TraesCS1D02G378900LC.1	177	SP(Sec/SPI)	0.523854	0.476146	CS pos: 19-20. CIA-VP. Pr: 0.1659	1D	0	No
TraesCS1D02G380800.1	97	SP(Sec/SPI)	0.999018	0.000982	CS pos: 28-29. AEA-AT. Pr: 0.7551	1D	0	No
TraesCS1D02G381100.1	97	SP(Sec/SPI)	0.998369	0.001631	CS pos: 28-29. VDA-AT. Pr: 0.9048	1D	0	No
TraesCS1D02G381200.1	99	SP(Sec/SPI)	0.999247	0.000753	CS pos: 29-30. VEA-VT. Pr: 0.9379	1D	0	No
TraesCS1D02G381300.1	99	SP(Sec/SPI)	0.999668	0.000332	CS pos: 29-30. VEA-AT. Pr: 0.9634	1D	0	No
TraesCS1D02G381600.1	99	SP(Sec/SPI)	0.999665	0.000335	CS pos: 29-30. VEA-AT. Pr: 0.9625	1D	0	No
TraesCS1D02G385700.1	79	SP(Sec/SPI)	0.999653	0.000347	CS pos: 29-30. REA-MA. Pr: 0.3100	1D	0	No
TraesCS1D02G386400LC.1	66	SP(Sec/SPI)	0.565337	0.434663	CS pos: 19-20. TEN-EF. Pr: 0.3779	1D	0	No
TraesCS1D02G387700.1	121	SP(Sec/SPI)	0.647778	0.352222	CS pos: 33-34. GQC-RR. Pr: 0.4616	1D	0	No
TraesCS1D02G388400.1	121	SP(Sec/SPI)	0.946959	0.053041	CS pos: 22-23. TGG-SN. Pr: 0.3497	1D	0	No
TraesCS1D02G388500.1	145	SP(Sec/SPI)	0.997383	0.002617	CS pos: 27-28. VGA-EQ. Pr: 0.7609	1D	0	No
TraesCS1D02G389400.1	104	SP(Sec/SPI)	0.999552	0.000448	CS pos: 24-25. VSG-SM. Pr: 0.8486	1D	0	No
TraesCS1D02G390300.1	116	SP(Sec/SPI)	0.905851	0.094149	CS pos: 27-28. TWA-SK. Pr: 0.6182	1D	0	No
TraesCS1D02G390400.1	116	SP(Sec/SPI)	0.988774	0.011226	CS pos: 27-28. TWA-SK. Pr: 0.8803	1D	0	No
TraesCS1D02G394600LC.1	83	SP(Sec/SPI)	0.829153	0.170847	CS pos: 22-23. ASA-ER. Pr: 0.6214	1D	0	No
TraesCS1D02G395400.1	104	SP(Sec/SPI)	0.73833	0.26167	CS pos: 22-23. VAA-TR. Pr: 0.4756	1D	0	No
TraesCS1D02G401200.1	89	SP(Sec/SPI)	0.975662	0.024338	CS pos: 27-28. VAA-ER. Pr: 0.6732	1D	0	No
TraesCS1D02G401300.1	91	SP(Sec/SPI)	0.877903	0.122097	CS pos: 29-30. VVA-EA. Pr: 0.4523	1D	0	No
TraesCS1D02G401400.1	92	SP(Sec/SPI)	0.990008	0.009992	CS pos: 27-28. IAA-EP. Pr: 0.6523	1D	0	No
TraesCS1D02G401500.1	89	SP(Sec/SPI)	0.974194	0.025806	CS pos: 25-26. ASA-AA. Pr: 0.3445	1D	0	No
TraesCS1D02G401600.1	84	SP(Sec/SPI)	0.989754	0.010246	CS pos: 24-25. SEA-AG. Pr: 0.5698	1D	0	No
TraesCS1D02G401700.1	88	SP(Sec/SPI)	0.980988	0.019012	CS pos: 27-28. ASA-EA. Pr: 0.3058	1D	0	No
TraesCS1D02G401800LC.1	152	SP(Sec/SPI)	0.755735	0.244265	CS pos: 27-28. VVA-EL. Pr: 0.4772	1D	0	No
TraesCS1D02G402300.1	105	SP(Sec/SPI)	0.722387	0.277613	CS pos: 32-33. SRA-AI. Pr: 0.3512	1D	0	No
TraesCS1D02G402400.1	186	SP(Sec/SPI)	0.528859	0.471141	CS pos: 37-38. LQS-LL. Pr: 0.3574	1D	0	No
TraesCS1D02G402600.1	95	SP(Sec/SPI)	0.87325	0.12675	CS pos: 33-34. SLA-GR. Pr: 0.7169	1D	0	No
TraesCS1D02G403900.1	104	SP(Sec/SPI)	0.970144	0.029856	CS pos: 24-25. GQA-RR. Pr: 0.6850	1D	0	No
TraesCS1D02G405700.1	137	SP(Sec/SPI)	0.999502	0.000498	CS pos: 27-28. VEG-KS. Pr: 0.9776	1D	0	No
TraesCS1D02G408900.1	92	SP(Sec/SPI)	0.997675	0.002325	CS pos: 27-28. CHA-AQ. Pr: 0.7998	1D	0	No
TraesCS1D02G411500.1	185	SP(Sec/SPI)	0.978896	0.021104	CS pos: 31-32. VHS-AP. Pr: 0.7695	1D	0	No
TraesCS1D02G417500.1	238	SP(Sec/SPI)	0.979485	0.020515	CS pos: 23-24. GRS-AG. Pr: 0.3386	1D	0	No
TraesCS1D02G418800.1	66	SP(Sec/SPI)	0.974879	0.025121	CS pos: 31-32. VQG-RP. Pr: 0.4245	1D	0	No
TraesCS1D02G422300.1	168	SP(Sec/SPI)	0.999675	0.000325	CS pos: 22-23. ASA-DK. Pr: 0.8571	1D	0	No
TraesCS1D02G423900LC.1	127	SP(Sec/SPI)	0.946454	0.053546	CS pos: 31-32. VAA-ND. Pr: 0.7488	1D	0	No
TraesCS1D02G424000.1	158	SP(Sec/SPI)	0.994312	0.005688	CS pos: 20-21. ILA-TG. Pr: 0.6145	1D	0	No
TraesCS1D02G424300LC.1	164	SP(Sec/SPI)	0.93703	0.06297	CS pos: 31-32. VAA-NQ. Pr: 0.7876	1D	0	No
TraesCS1D02G426500.1	72	SP(Sec/SPI)	0.999812	0.000188	CS pos: 26-27. ASA-AE. Pr: 0.8122	1D	0	No
TraesCS1D02G426500.2	73	SP(Sec/SPI)	0.999794	0.000206	CS pos: 26-27. ASA-AG. Pr: 0.7339	1D	0	No
TraesCS1D02G432100.1	112	SP(Sec/SPI)	0.974869	0.025131	CS pos: 29-30. GRS-TP. Pr: 0.4765	1D	0	No
TraesCS1D02G432200.1	112	SP(Sec/SPI)	0.990627	0.009373	CS pos: 29-30. VRP-QS. Pr: 0.6156	1D	0	No
TraesCS1D02G434500.1	230	SP(Sec/SPI)	0.972339	0.027661	CS pos: 26-27. SDA-RL. Pr: 0.4618	1D	0	No
TraesCS1D02G434600LC.1	152	SP(Sec/SPI)	0.993406	0.006594	CS pos: 21-22. ALG-AS. Pr: 0.7399	1D	0	No
TraesCS1D02G435000.1	235	SP(Sec/SPI)	0.9787	0.0213	CS pos: 26-27. SVA-RV. Pr: 0.5315	1D	0	No
TraesCS1D02G435900.1	67	SP(Sec/SPI)	0.973979	0.026021	CS pos: 31-32. AQA-AG. Pr: 0.8607	1D	0	No
TraesCS1D02G436000.1	67	SP(Sec/SPI)	0.95407	0.04593	CS pos: 31-32. VQA-AG. Pr: 0.7553	1D	0	No
TraesCS1D02G436400.1	67	SP(Sec/SPI)	0.953617	0.046383	CS pos: 31-32. AQA-AG. Pr: 0.8315	1D	0	No
TraesCS1D02G438300.1	88	SP(Sec/SPI)	0.999899	0.000101	CS pos: 20-21. SDA-ET. Pr: 0.9709	1D	0	No
TraesCS1D02G438900.1	84	SP(Sec/SPI)	0.999648	0.000352	CS pos: 24-25. AAA-TS. Pr: 0.4125	1D	0	No
TraesCS1D02G440400.1	79	SP(Sec/SPI)	0.997499	0.002501	CS pos: 29-30. MEA-VA. Pr: 0.4321	1D	0	No
TraesCS1D02G441000.1	236	SP(Sec/SPI)	0.980669	0.019331	CS pos: 22-23. TTA-AG. Pr: 0.2803	1D	0	No
TraesCS1D02G443700.1	197	SP(Sec/SPI)	0.829367	0.170633	CS pos: 21-22. VGC-EL. Pr: 0.5479	1D	0	No
TraesCS1D02G443800.1	89	SP(Sec/SPI)	0.9871	0.0129	CS pos: 28-29. SEG-NP. Pr: 0.4811	1D	0	No
TraesCS1D02G444000LC.1	103	SP(Sec/SPI)	0.743892	0.256108	CS pos: 29-30. ASA-VD. Pr: 0.5537	1D	0	No
TraesCS1D02G444100LC.1	226	SP(Sec/SPI)	0.658781	0.341219	CS pos: 18-19. IWS-SR. Pr: 0.1999	1D	0	No
TraesCS1D02G448300.1	241	SP(Sec/SPI)	0.62704	0.37296	CS pos: 34-35. TRA-YE. Pr: 0.5380	1D	0	No
TraesCS1D02G450700LC.1	79	SP(Sec/SPI)	0.981537	0.018463	CS pos: 19-20. FSA-NN. Pr: 0.4324	1D	0	No
TraesCS1D02G451400.1	197	SP(Sec/SPI)	0.919952	0.080048	CS pos: 31-32. VRS-DP. Pr: 0.2617	1D	0	No
TraesCS1D02G452000.1	246	SP(Sec/SPI)	0.992533	0.007467	CS pos: 21-22. APA-AV. Pr: 0.3956	1D	0	No
TraesCS1D02G467100LC.1	120	SP(Sec/SPI)	0.992704	0.007296	CS pos: 25-26. CQA-SP. Pr: 0.9671	1D	0	No
TraesCS1D02G475400LC.1	91	SP(Sec/SPI)	0.917477	0.082523	CS pos: 25-26. CQG-RK. Pr: 0.6338	1D	0	No
TraesCS1D02G481000LC.1	244	SP(Sec/SPI)	0.537145	0.462855	CS pos: 14-15. GRG-GP. Pr: 0.3912	1D	0	No
TraesCS1D02G487300LC.1	86	SP(Sec/SPI)	0.666166	0.333834	CS pos: 24-25. VLT-KD. Pr: 0.6067	1D	0	No
TraesCS1D02G488800LC.1	37	SP(Sec/SPI)	0.644926	0.355074	CS pos: 20-21. NNA-NR. Pr: 0.1520	1D	0	No
TraesCS1D02G490800LC.1	203	SP(Sec/SPI)	0.95544	0.04456	CS pos: 23-24. VAA-DT. Pr: 0.6598	1D	0	No
TraesCS1D02G491800LC.1	132	SP(Sec/SPI)	0.989166	0.010834	CS pos: 25-26. ISG-QT. Pr: 0.5260	1D	0	No
TraesCS1D02G498500LC.1	65	SP(Sec/SPI)	0.983214	0.016786	CS pos: 22-23. SSA-RE. Pr: 0.9247	1D	0	No
TraesCS1D02G500800LC.1	112	SP(Sec/SPI)	0.665118	0.334882	CS pos: 29-30. ALA-AK. Pr: 0.3565	1D	0	No
TraesCS1D02G501200LC.1	29	SP(Sec/SPI)	0.66756	0.33244	CS pos: 23-24. SVP-TY. Pr: 0.1610	1D	0	No
TraesCS1D02G508000LC.1	247	SP(Sec/SPI)	0.750438	0.249562	CS pos: 27-28. AGA-AS. Pr: 0.4380	1D	0	No
TraesCS1D02G515400LC.1	40	SP(Sec/SPI)	0.682631	0.317369	CS pos: 22-23. CHA-GK. Pr: 0.3625	1D	0	No
TraesCS1D02G519200LC.1	127	SP(Sec/SPI)	0.513416	0.486584	CS pos: 22-23. GMA-TI. Pr: 0.2044	1D	0	No
TraesCS1D02G532100LC.1	89	SP(Sec/SPI)	0.698939	0.301061	CS pos: 28-29. ATA-SV. Pr: 0.5273	1D	0	No
TraesCS1D02G540300LC.1	62	SP(Sec/SPI)	0.985081	0.014919	CS pos: 26-27. ASA-RT. Pr: 0.8215	1D	0	No
TraesCS1D02G542600LC.1	68	SP(Sec/SPI)	0.943027	0.056973	CS pos: 35-36. AQG-GE. Pr: 0.8805	1D	0	No
TraesCS1D02G543900LC.1	170	SP(Sec/SPI)	0.787182	0.212818	CS pos: 25-26. IFA-IE. Pr: 0.6326	1D	0	No
TraesCS1D02G549100LC.1	209	SP(Sec/SPI)	0.529123	0.470877	CS pos: 24-25. LMS-LD. Pr: 0.1849	1D	0	No
TraesCS1D02G561700LC.1	102	SP(Sec/SPI)	0.791038	0.208962	CS pos: 17-18. VLG-LN. Pr: 0.6984	1D	0	No
TraesCS1D02G575300LC.1	100	SP(Sec/SPI)	0.95256	0.04744	CS pos: 34-35. SSA-GS. Pr: 0.7855	1D	0	No
TraesCS1D02G581300LC.1	154	SP(Sec/SPI)	0.813616	0.186384	CS pos: 25-26. SRC-YP. Pr: 0.6120	1D	0	No
TraesCS1D02G584000LC.1	191	SP(Sec/SPI)	0.509796	0.490204	CS pos: 43-44. TLA-LE. Pr: 0.4068	1D	0	No
TraesCS1D02G585400LC.1	112	SP(Sec/SPI)	0.992338	0.007662	CS pos: 22-23. VHT-AT. Pr: 0.7198	1D	0	No
TraesCS1D02G589400LC.1	197	SP(Sec/SPI)	0.927043	0.072957	CS pos: 31-32. VRS-DP. Pr: 0.2675	1D	0	No
TraesCS1D02G590800LC.1	88	SP(Sec/SPI)	0.744064	0.255936	CS pos: 27-28. ATA-SV. Pr: 0.3264	1D	0	No
TraesCS2A02G003200LC.1	246	SP(Sec/SPI)	0.81393	0.18607	CS pos: 24-25. SLG-LA. Pr: 0.2411	2A	0	yes
TraesCS2A02G034200LC.1	109	SP(Sec/SPI)	0.987204	0.012796	CS pos: 24-25. ARG-LG. Pr: 0.7278	2A	0	yes
TraesCS2A02G043300.1	152	SP(Sec/SPI)	0.742432	0.257568	CS pos: 21-22. TQG-GP. Pr: 0.5901	2A	0	yes
TraesCS2A02G059500.1	206	SP(Sec/SPI)	0.987935	0.012065	CS pos: 22-23. AAA-AP. Pr: 0.4996	2A	0	yes
TraesCS2A02G061900.1	212	SP(Sec/SPI)	0.998745	0.001255	CS pos: 22-23. AEA-AS. Pr: 0.7380	2A	0	yes
TraesCS2A02G062000.1	212	SP(Sec/SPI)	0.998592	0.001408	CS pos: 22-23. TEA-AS. Pr: 0.8696	2A	0	yes
TraesCS2A02G062800.1	211	SP(Sec/SPI)	0.999227	0.000773	CS pos: 23-24. AEA-AS. Pr: 0.7221	2A	0	yes
TraesCS2A02G064300.2	181	SP(Sec/SPI)	0.929823	0.070177	CS pos: 24-25. AAA-RP. Pr: 0.3555	2A	0	yes
TraesCS2A02G088700LC.1	190	SP(Sec/SPI)	0.964069	0.035931	CS pos: 24-25. CLA-AT. Pr: 0.8361	2A	0	yes
TraesCS2A02G098800LC.2	102	SP(Sec/SPI)	0.984673	0.015327	CS pos: 20-21. AAA-IL. Pr: 0.8262	2A	0	yes
TraesCS2A02G110100.1	141	SP(Sec/SPI)	0.996576	0.003424	CS pos: 22-23. ADA-KL. Pr: 0.8553	2A	0	yes
TraesCS2A02G110800LC.1	79	SP(Sec/SPI)	0.525374	0.474626	CS pos: 31-32. AGT-IQ. Pr: 0.1650	2A	0	yes
TraesCS2A02G117000LC.1	75	SP(Sec/SPI)	0.800213	0.199787	CS pos: 22-23. HFA-LD. Pr: 0.2841	2A	0	yes
TraesCS2A02G118200.1	177	SP(Sec/SPI)	0.99602	0.00398	CS pos: 26-27. ASA-AG. Pr: 0.5633	2A	0	yes
TraesCS2A02G126400.1	166	SP(Sec/SPI)	0.560374	0.439626	CS pos: 25-26. GDG-YE. Pr: 0.3964	2A	0	yes
TraesCS2A02G129200.1	209	SP(Sec/SPI)	0.982372	0.017628	CS pos: 34-35. ANA-QA. Pr: 0.4400	2A	0	yes
TraesCS2A02G141900.1	197	SP(Sec/SPI)	0.988387	0.011613	CS pos: 25-26. ARS-DG. Pr: 0.7005	2A	0	yes
TraesCS2A02G149400LC.1	74	SP(Sec/SPI)	0.564383	0.435617	CS pos: 22-23. VNS-LH. Pr: 0.5376	2A	0	yes
TraesCS2A02G155200.1	202	SP(Sec/SPI)	0.98691	0.01309	CS pos: 23-24. ANA-SG. Pr: 0.3255	2A	0	yes
TraesCS2A02G161600.1	180	SP(Sec/SPI)	0.996453	0.003547	CS pos: 25-26. AAS-QA. Pr: 0.2820	2A	0	yes
TraesCS2A02G176900.1	224	SP(Sec/SPI)	0.998653	0.001347	CS pos: 25-26. AEG-QP. Pr: 0.9689	2A	0	yes
TraesCS2A02G177600.1	201	SP(Sec/SPI)	0.998088	0.001912	CS pos: 20-21. VVS-DF. Pr: 0.7921	2A	0	yes
TraesCS2A02G194600LC.1	58	SP(Sec/SPI)	0.97632	0.02368	CS pos: 24-25. AAA-AE. Pr: 0.3849	2A	0	yes
TraesCS2A02G195200.1	105	SP(Sec/SPI)	0.773363	0.226637	CS pos: 31-32. VSM-AP. Pr: 0.2815	2A	0	yes
TraesCS2A02G198000.1	192	SP(Sec/SPI)	0.974688	0.025312	CS pos: 27-28. ASA-AV. Pr: 0.8427	2A	0	yes
TraesCS2A02G206100LC.1	129	SP(Sec/SPI)	0.991973	0.008027	CS pos: 22-23. AVA-AP. Pr: 0.7983	2A	0	yes
TraesCS2A02G209600.1	166	SP(Sec/SPI)	0.914736	0.085264	CS pos: 16-17. AAA-GF. Pr: 0.4169	2A	0	yes
TraesCS2A02G211800.1	228	SP(Sec/SPI)	0.997519	0.002481	CS pos: 22-23. IMA-TD. Pr: 0.8799	2A	0	yes
TraesCS2A02G213300LC.1	103	SP(Sec/SPI)	0.990997	0.009003	CS pos: 23-24. SQP-FT. Pr: 0.9241	2A	0	yes
TraesCS2A02G215700.1	201	SP(Sec/SPI)	0.99753	0.00247	CS pos: 23-24. ALA-ID. Pr: 0.9061	2A	0	yes
TraesCS2A02G225100LC.1	111	SP(Sec/SPI)	0.822884	0.177116	CS pos: 20-21. VNL-TI. Pr: 0.4229	2A	0	yes
TraesCS2A02G247400.1	160	SP(Sec/SPI)	0.954668	0.045332	CS pos: 15-16. AFA-VD. Pr: 0.7217	2A	0	yes
TraesCS2A02G249100.1	156	SP(Sec/SPI)	0.998747	0.001253	CS pos: 26-27. AYA-VT. Pr: 0.9462	2A	0	yes
TraesCS2A02G252300.1	174	SP(Sec/SPI)	0.939483	0.060517	CS pos: 24-25. AGA-LQ. Pr: 0.3157	2A	0	yes
TraesCS2A02G258600.1	199	SP(Sec/SPI)	0.988288	0.011712	CS pos: 24-25. TVA-VD. Pr: 0.5234	2A	0	yes
TraesCS2A02G259900.1	226	SP(Sec/SPI)	0.993069	0.006931	CS pos: 19-20. CAA-DT. Pr: 0.8442	2A	0	yes
TraesCS2A02G262400.1	195	SP(Sec/SPI)	0.865757	0.134243	CS pos: 41-42. AVA-TN. Pr: 0.3311	2A	0	yes
TraesCS2A02G275500.1	77	SP(Sec/SPI)	0.850434	0.149566	CS pos: 25-26. VGA-AR. Pr: 0.4507	2A	0	yes
TraesCS2A02G288100LC.1	77	SP(Sec/SPI)	0.902547	0.097453	CS pos: 21-22. INT-NL. Pr: 0.5515	2A	0	yes
TraesCS2A02G298900LC.1	107	SP(Sec/SPI)	0.992446	0.007554	CS pos: 26-27. VDA-NF. Pr: 0.8872	2A	0	yes
TraesCS2A02G300700.1	184	SP(Sec/SPI)	0.992317	0.007683	CS pos: 22-23. SQA-LL. Pr: 0.9357	2A	0	yes
TraesCS2A02G330400.1	238	SP(Sec/SPI)	0.994253	0.005747	CS pos: 19-20. PLA-DE. Pr: 0.5656	2A	0	yes
TraesCS2A02G337700.1	197	SP(Sec/SPI)	0.99723	0.00277	CS pos: 25-26. AHP-AP. Pr: 0.7516	2A	0	yes
TraesCS2A02G338500.1	54	SP(Sec/SPI)	0.527209	0.472791	CS pos: 21-22. VLA-YQ. Pr: 0.4242	2A	0	yes
TraesCS2A02G375400.1	197	SP(Sec/SPI)	0.996329	0.003671	CS pos: 21-22. SYS-AD. Pr: 0.7883	2A	0	yes
TraesCS2A02G392600.1	195	SP(Sec/SPI)	0.991291	0.008709	CS pos: 24-25. ARA-AS. Pr: 0.7411	2A	0	yes
TraesCS2A02G394000LC.1	82	SP(Sec/SPI)	0.589287	0.410713	CS pos: 26-27. GD.-KS. Pr: 0.1787	2A	0	yes
TraesCS2A02G404200LC.1	148	SP(Sec/SPI)	0.901139	0.098861	CS pos: 21-22. CYA-YD. Pr: 0.8755	2A	0	yes
TraesCS2A02G414400.1	198	SP(Sec/SPI)	0.940641	0.059359	CS pos: 29-30. ALS-CQ. Pr: 0.4503	2A	0	yes
TraesCS2A02G419000.1	190	SP(Sec/SPI)	0.994241	0.005759	CS pos: 24-25. VLG-QG. Pr: 0.7108	2A	0	yes
TraesCS2A02G460500.1	77	SP(Sec/SPI)	0.996449	0.003551	CS pos: 20-21. CDG-RE. Pr: 0.8213	2A	0	yes
TraesCS2A02G460800.1	76	SP(Sec/SPI)	0.998389	0.001611	CS pos: 20-21. CEG-RE. Pr: 0.8861	2A	0	yes
TraesCS2A02G460900.1	77	SP(Sec/SPI)	0.995172	0.004828	CS pos: 20-21. CEG-RE. Pr: 0.9080	2A	0	yes
TraesCS2A02G461100.1	80	SP(Sec/SPI)	0.996099	0.003901	CS pos: 20-21. CDG-RE. Pr: 0.5959	2A	0	yes
TraesCS2A02G461200.1	84	SP(Sec/SPI)	0.996126	0.003874	CS pos: 20-21. CDG-RE. Pr: 0.7396	2A	0	yes
TraesCS2A02G484500.1	175	SP(Sec/SPI)	0.998805	0.001195	CS pos: 25-26. AEA-AG. Pr: 0.8980	2A	0	yes
TraesCS2A02G484600.1	179	SP(Sec/SPI)	0.998887	0.001113	CS pos: 25-26. AEA-AG. Pr: 0.8990	2A	0	yes
TraesCS2A02G485800.1	173	SP(Sec/SPI)	0.995604	0.004396	CS pos: 21-22. STA-SV. Pr: 0.5951	2A	0	yes
TraesCS2A02G491600LC.1	129	SP(Sec/SPI)	0.796213	0.203787	CS pos: 23-24. PEA-GE. Pr: 0.3880	2A	0	yes
TraesCS2A02G504200LC.1	213	SP(Sec/SPI)	0.788851	0.211149	CS pos: 24-25. VEA-AH. Pr: 0.4803	2A	0	yes
TraesCS2A02G533800.1	177	SP(Sec/SPI)	0.976574	0.023426	CS pos: 22-23. VGA-TT. Pr: 0.7574	2A	0	yes
TraesCS2A02G535600.1	74	SP(Sec/SPI)	0.952545	0.047455	CS pos: 31-32. ASA-TR. Pr: 0.8660	2A	0	yes
TraesCS2A02G541800.1	172	SP(Sec/SPI)	0.998052	0.001948	CS pos: 22-23. ASA-AT. Pr: 0.8813	2A	0	yes
TraesCS2A02G541900.1	171	SP(Sec/SPI)	0.996273	0.003727	CS pos: 22-23. ASA-AI. Pr: 0.8833	2A	0	yes
TraesCS2A02G542000.1	125	SP(Sec/SPI)	0.996462	0.003538	CS pos: 22-23. ASA-AI. Pr: 0.8691	2A	0	yes
TraesCS2A02G542100.1	169	SP(Sec/SPI)	0.999269	0.000731	CS pos: 19-20. ASA-AV. Pr: 0.8782	2A	0	yes
TraesCS2A02G542200.1	172	SP(Sec/SPI)	0.99494	0.00506	CS pos: 22-23. ASA-AI. Pr: 0.8767	2A	0	yes
TraesCS2A02G542300.1	172	SP(Sec/SPI)	0.994091	0.005909	CS pos: 22-23. ASA-AI. Pr: 0.8737	2A	0	yes
TraesCS2A02G542400.1	172	SP(Sec/SPI)	0.998134	0.001866	CS pos: 22-23. ASA-AI. Pr: 0.8755	2A	0	yes
TraesCS2A02G547400.1	167	SP(Sec/SPI)	0.951254	0.048746	CS pos: 18-19. VLA-MS. Pr: 0.7680	2A	0	yes
TraesCS2A02G551300.1	163	SP(Sec/SPI)	0.998526	0.001474	CS pos: 21-22. SRA-AD. Pr: 0.9413	2A	0	yes
TraesCS2A02G589000.1	109	SP(Sec/SPI)	0.986346	0.013654	CS pos: 25-26. SSA-LP. Pr: 0.8901	2A	0	yes
TraesCS2A02G592100.1	151	SP(Sec/SPI)	0.999165	0.000835	CS pos: 19-20. AYA-QC. Pr: 0.8211	2A	0	yes
TraesCS2A02G592400.1	151	SP(Sec/SPI)	0.999079	0.000921	CS pos: 19-20. AYA-QC. Pr: 0.8190	2A	0	yes
TraesCS2A02G618400LC.1	119	SP(Sec/SPI)	0.91672	0.08328	CS pos: 22-23. VES-NY. Pr: 0.8539	2A	0	yes
TraesCS2A02G620900LC.1	106	SP(Sec/SPI)	0.812759	0.187241	CS pos: 20-21. IKS-KH. Pr: 0.5961	2A	0	yes
TraesCS2A02G625300LC.1	77	SP(Sec/SPI)	0.739735	0.260265	CS pos: 21-22. SNA-GK. Pr: 0.4863	2A	0	yes
TraesCS2A02G655500LC.1	196	SP(Sec/SPI)	0.741234	0.258766	CS pos: 29-30. VEG-AP. Pr: 0.5183	2A	0	yes
TraesCS2A02G753300LC.1	60	SP(Sec/SPI)	0.789554	0.210446	CS pos: 16-17. VWN-ER. Pr: 0.6541	2A	0	yes
TraesCS2A02G760100LC.1	103	SP(Sec/SPI)	0.95747	0.04253	CS pos: 27-28. VQP-RP. Pr: 0.6744	2A	0	yes
TraesCS2A02G765300LC.1	119	SP(Sec/SPI)	0.763273	0.236727	CS pos: 21-22. KLG-RR. Pr: 0.2324	2A	0	yes
TraesCS2A02G513900.1	164	SP(Sec/SPI)	0.999275	0.000725	CS pos: 27-28. TQA-KK. Pr: 0.3805	2A	0	No
TraesCS2A02G001800.1	189	SP(Sec/SPI)	0.99296	0.00704	CS pos: 28-29. VKG-DD. Pr: 0.3439	2A	0	No
TraesCS2A02G001900.1	197	SP(Sec/SPI)	0.997506	0.002494	CS pos: 25-26. ARG-QD. Pr: 0.7321	2A	0	No
TraesCS2A02G002000.1	196	SP(Sec/SPI)	0.977547	0.022453	CS pos: 31-32. VKG-DD. Pr: 0.4714	2A	0	No
TraesCS2A02G002410LC.1	111	SP(Sec/SPI)	0.94294	0.05706	CS pos: 29-30. VQC-RI. Pr: 0.6494	2A	0	No
TraesCS2A02G004400.1	85	SP(Sec/SPI)	0.997277	0.002723	CS pos: 29-30. CDA-DP. Pr: 0.8793	2A	0	No
TraesCS2A02G007700.1	92	SP(Sec/SPI)	0.999877	0.000123	CS pos: 24-25. ADA-QP. Pr: 0.8492	2A	0	No
TraesCS2A02G010500.1	192	SP(Sec/SPI)	0.985077	0.014923	CS pos: 26-27. VEG-DI. Pr: 0.3884	2A	0	No
TraesCS2A02G011800.1	106	SP(Sec/SPI)	0.988076	0.011924	CS pos: 27-28. VQC-RT. Pr: 0.5590	2A	0	No
TraesCS2A02G012500LC.1	159	SP(Sec/SPI)	0.583675	0.416325	CS pos: 28-29. LNT-RN. Pr: 0.4087	2A	0	No
TraesCS2A02G013100.1	86	SP(Sec/SPI)	0.992646	0.007354	CS pos: 35-36. SDG-CE. Pr: 0.4198	2A	0	No
TraesCS2A02G013300.1	71	SP(Sec/SPI)	0.999654	0.000346	CS pos: 26-27. FDA-KT. Pr: 0.9154	2A	0	No
TraesCS2A02G014400LC.1	206	SP(Sec/SPI)	0.668172	0.331828	CS pos: 20-21. IVS-DI. Pr: 0.2397	2A	0	No
TraesCS2A02G016000LC.1	40	SP(Sec/SPI)	0.826301	0.173699	CS pos: 22-23. CHA-GK. Pr: 0.5932	2A	0	No
TraesCS2A02G024000.1	94	SP(Sec/SPI)	0.699107	0.300893	CS pos: 34-35. VLS-SE. Pr: 0.2672	2A	0	No
TraesCS2A02G024100.1	94	SP(Sec/SPI)	0.699107	0.300893	CS pos: 34-35. VLS-SE. Pr: 0.2672	2A	0	No
TraesCS2A02G026900.1	158	SP(Sec/SPI)	0.602669	0.397331	CS pos: 20-21. LSA-YQ. Pr: 0.1658	2A	0	No
TraesCS2A02G034100.1	96	SP(Sec/SPI)	0.998978	0.001022	CS pos: 26-27. ANA-EP. Pr: 0.8148	2A	0	No
TraesCS2A02G034200.1	96	SP(Sec/SPI)	0.998841	0.001159	CS pos: 26-27. ANA-EP. Pr: 0.8048	2A	0	No
TraesCS2A02G034300.1	96	SP(Sec/SPI)	0.998841	0.001159	CS pos: 26-27. ANA-EP. Pr: 0.8048	2A	0	No
TraesCS2A02G034400.1	224	SP(Sec/SPI)	0.997403	0.002597	CS pos: 27-28. ADS-NP. Pr: 0.6737	2A	0	No
TraesCS2A02G034500.1	211	SP(Sec/SPI)	0.991963	0.008037	CS pos: 26-27. VAA-EQ. Pr: 0.5134	2A	0	No
TraesCS2A02G036100.1	213	SP(Sec/SPI)	0.997687	0.002313	CS pos: 25-26. ASA-SS. Pr: 0.5637	2A	0	No
TraesCS2A02G040610LC.1	80	SP(Sec/SPI)	0.998491	0.001509	CS pos: 21-22. VSS-RT. Pr: 0.2846	2A	0	No
TraesCS2A02G040800LC.1	85	SP(Sec/SPI)	0.982091	0.017909	CS pos: 19-20. CIC-MP. Pr: 0.4407	2A	0	No
TraesCS2A02G042400LC.1	242	SP(Sec/SPI)	0.895844	0.104156	CS pos: 23-24. SRQ-WM. Pr: 0.2907	2A	0	No
TraesCS2A02G047900.1	80	SP(Sec/SPI)	0.997809	0.002191	CS pos: 18-19. ACA-VS. Pr: 0.3477	2A	0	No
TraesCS2A02G048000.1	88	SP(Sec/SPI)	0.853311	0.146689	CS pos: 27-28. GFA-IR. Pr: 0.4573	2A	0	No
TraesCS2A02G048300.1	88	SP(Sec/SPI)	0.860263	0.139737	CS pos: 27-28. GLA-IR. Pr: 0.4934	2A	0	No
TraesCS2A02G048500.1	85	SP(Sec/SPI)	0.990585	0.009415	CS pos: 19-20. CTC-MP. Pr: 0.6818	2A	0	No
TraesCS2A02G048700.1	72	SP(Sec/SPI)	0.999027	0.000973	CS pos: 20-21. AAA-AP. Pr: 0.5902	2A	0	No
TraesCS2A02G048800.1	74	SP(Sec/SPI)	0.998673	0.001327	CS pos: 20-21. AAA-AP. Pr: 0.6477	2A	0	No
TraesCS2A02G048900.1	79	SP(Sec/SPI)	0.999313	0.000687	CS pos: 28-29. AQS-EE. Pr: 0.4278	2A	0	No
TraesCS2A02G049000.1	76	SP(Sec/SPI)	0.999343	0.000657	CS pos: 28-29. AQA-RE. Pr: 0.8371	2A	0	No
TraesCS2A02G049200.1	106	SP(Sec/SPI)	0.912294	0.087706	CS pos: 24-25. LEG-VA. Pr: 0.2164	2A	0	No
TraesCS2A02G049300.1	106	SP(Sec/SPI)	0.912829	0.087171	CS pos: 24-25. LEG-SA. Pr: 0.3801	2A	0	No
TraesCS2A02G050100.1	191	SP(Sec/SPI)	0.99656	0.00344	CS pos: 25-26. ARA-ST. Pr: 0.7804	2A	0	No
TraesCS2A02G050500.1	194	SP(Sec/SPI)	0.984204	0.015796	CS pos: 21-22. AMG-AN. Pr: 0.6869	2A	0	No
TraesCS2A02G050800.1	202	SP(Sec/SPI)	0.974039	0.025961	CS pos: 27-28. AAA-AH. Pr: 0.3529	2A	0	No
TraesCS2A02G050800LC.1	174	SP(Sec/SPI)	0.96718	0.03282	CS pos: 26-27. SSG-CL. Pr: 0.3140	2A	0	No
TraesCS2A02G050900.1	201	SP(Sec/SPI)	0.993713	0.006287	CS pos: 29-30. AHG-LT. Pr: 0.4065	2A	0	No
TraesCS2A02G051100.1	201	SP(Sec/SPI)	0.974393	0.025607	CS pos: 29-30. VHG-LR. Pr: 0.5087	2A	0	No
TraesCS2A02G055700.1	89	SP(Sec/SPI)	0.996877	0.003123	CS pos: 20-21. AAA-EA. Pr: 0.5265	2A	0	No
TraesCS2A02G058500LC.1	238	SP(Sec/SPI)	0.851148	0.148852	CS pos: 50-51. AEA-AS. Pr: 0.5545	2A	0	No
TraesCS2A02G061800.1	211	SP(Sec/SPI)	0.998909	0.001091	CS pos: 22-23. AEA-AS. Pr: 0.8777	2A	0	No
TraesCS2A02G062100.1	212	SP(Sec/SPI)	0.998854	0.001146	CS pos: 22-23. AEA-AS. Pr: 0.7431	2A	0	No
TraesCS2A02G062200.1	212	SP(Sec/SPI)	0.998068	0.001932	CS pos: 22-23. AEA-AS. Pr: 0.7123	2A	0	No
TraesCS2A02G062400.1	174	SP(Sec/SPI)	0.987736	0.012264	CS pos: 22-23. VGA-AS. Pr: 0.7182	2A	0	No
TraesCS2A02G062600.1	215	SP(Sec/SPI)	0.998685	0.001315	CS pos: 23-24. AEA-AS. Pr: 0.7419	2A	0	No
TraesCS2A02G062700.1	208	SP(Sec/SPI)	0.998773	0.001227	CS pos: 22-23. AEA-AS. Pr: 0.7277	2A	0	No
TraesCS2A02G062900.1	211	SP(Sec/SPI)	0.999227	0.000773	CS pos: 23-24. AEA-AS. Pr: 0.7221	2A	0	No
TraesCS2A02G063000.1	217	SP(Sec/SPI)	0.998784	0.001216	CS pos: 22-23. AEA-AS. Pr: 0.7286	2A	0	No
TraesCS2A02G063100.1	210	SP(Sec/SPI)	0.998967	0.001033	CS pos: 22-23. AEA-AS. Pr: 0.7782	2A	0	No
TraesCS2A02G063600.1	158	SP(Sec/SPI)	0.877704	0.122296	CS pos: 16-17. AYS-AR. Pr: 0.6582	2A	0	No
TraesCS2A02G066200LC.1	104	SP(Sec/SPI)	0.972783	0.027217	CS pos: 27-28. ALA-AA. Pr: 0.6697	2A	0	No
TraesCS2A02G067600.1	230	SP(Sec/SPI)	0.984176	0.015824	CS pos: 30-31. CGA-QV. Pr: 0.7266	2A	0	No
TraesCS2A02G067700.1	230	SP(Sec/SPI)	0.975786	0.024214	CS pos: 29-30. CGA-QL. Pr: 0.5336	2A	0	No
TraesCS2A02G070500LC.1	99	SP(Sec/SPI)	0.83655	0.16345	CS pos: 21-22. KLG-RR. Pr: 0.3033	2A	0	No
TraesCS2A02G075000.1	214	SP(Sec/SPI)	0.994573	0.005427	CS pos: 23-24. ALA-LT. Pr: 0.7432	2A	0	No
TraesCS2A02G076200.1	239	SP(Sec/SPI)	0.996724	0.003276	CS pos: 27-28. VNA-RN. Pr: 0.9064	2A	0	No
TraesCS2A02G076400.1	238	SP(Sec/SPI)	0.971471	0.028529	CS pos: 30-31. VNA-RH. Pr: 0.9036	2A	0	No
TraesCS2A02G077900.1	194	SP(Sec/SPI)	0.982419	0.017581	CS pos: 22-23. ASA-AR. Pr: 0.8197	2A	0	No
TraesCS2A02G082300.1	187	SP(Sec/SPI)	0.951515	0.048485	CS pos: 26-27. ASA-SV. Pr: 0.3499	2A	0	No
TraesCS2A02G088600LC.1	220	SP(Sec/SPI)	0.754595	0.245405	CS pos: 44-45. CLA-AT. Pr: 0.6153	2A	0	No
TraesCS2A02G090200.1	197	SP(Sec/SPI)	0.695918	0.304082	CS pos: 29-30. AEA-AK. Pr: 0.3572	2A	0	No
TraesCS2A02G094900.1	125	SP(Sec/SPI)	0.997531	0.002469	CS pos: 29-30. ADC-AK. Pr: 0.6352	2A	0	No
TraesCS2A02G094900.2	127	SP(Sec/SPI)	0.997722	0.002278	CS pos: 29-30. ADC-AK. Pr: 0.6373	2A	0	No
TraesCS2A02G095000.1	115	SP(Sec/SPI)	0.988395	0.011605	CS pos: 22-23. TDC-AK. Pr: 0.7509	2A	0	No
TraesCS2A02G098500LC.1	126	SP(Sec/SPI)	0.694182	0.305818	CS pos: 26-27. CHG-IN. Pr: 0.6401	2A	0	No
TraesCS2A02G101600LC.1	190	SP(Sec/SPI)	0.978807	0.021193	CS pos: 26-27. SLC-YI. Pr: 0.6749	2A	0	No
TraesCS2A02G105500LC.1	123	SP(Sec/SPI)	0.985865	0.014135	CS pos: 29-30. VDS-KS. Pr: 0.8743	2A	0	No
TraesCS2A02G109200.1	222	SP(Sec/SPI)	0.995275	0.004725	CS pos: 25-26. VLS-DP. Pr: 0.5749	2A	0	No
TraesCS2A02G110000.1	95	SP(Sec/SPI)	0.998848	0.001152	CS pos: 22-23. CQA-VS. Pr: 0.6876	2A	0	No
TraesCS2A02G110300.1	177	SP(Sec/SPI)	0.998536	0.001464	CS pos: 25-26. TNA-AT. Pr: 0.9292	2A	0	No
TraesCS2A02G110900LC.1	190	SP(Sec/SPI)	0.997767	0.002233	CS pos: 20-21. ASA-QL. Pr: 0.7720	2A	0	No
TraesCS2A02G111000LC.1	144	SP(Sec/SPI)	0.990555	0.009445	CS pos: 22-23. ASG-QL. Pr: 0.6680	2A	0	No
TraesCS2A02G111900LC.1	105	SP(Sec/SPI)	0.990412	0.009588	CS pos: 22-23. SLA-AG. Pr: 0.7938	2A	0	No
TraesCS2A02G114200.1	101	SP(Sec/SPI)	0.998222	0.001778	CS pos: 20-21. VSA-AP. Pr: 0.6027	2A	0	No
TraesCS2A02G117700.1	211	SP(Sec/SPI)	0.967464	0.032536	CS pos: 23-24. SQA-AA. Pr: 0.2848	2A	0	No
TraesCS2A02G121300.1	98	SP(Sec/SPI)	0.808212	0.191788	CS pos: 36-37. TDG-EI. Pr: 0.3525	2A	0	No
TraesCS2A02G126100.1	124	SP(Sec/SPI)	0.994375	0.005625	CS pos: 20-21. AAA-AP. Pr: 0.5935	2A	0	No
TraesCS2A02G129500LC.1	180	SP(Sec/SPI)	0.990603	0.009397	CS pos: 29-30. AVA-AE. Pr: 0.5848	2A	0	No
TraesCS2A02G134300LC.2	127	SP(Sec/SPI)	0.600877	0.399123	CS pos: 27-28. ALP-LL. Pr: 0.1489	2A	0	No
TraesCS2A02G134700.1	141	SP(Sec/SPI)	0.99102	0.00898	CS pos: 30-31. ASG-AP. Pr: 0.7786	2A	0	No
TraesCS2A02G136500LC.1	60	SP(Sec/SPI)	0.601378	0.398622	CS pos: 18-19. VWK-ER. Pr: 0.4868	2A	0	No
TraesCS2A02G137800LC.1	151	SP(Sec/SPI)	0.960308	0.039692	CS pos: 16-17. AYS-GG. Pr: 0.8344	2A	0	No
TraesCS2A02G144200LC.1	156	SP(Sec/SPI)	0.866661	0.133339	CS pos: 23-24. TQA-KA. Pr: 0.4286	2A	0	No
TraesCS2A02G144800LC.1	233	SP(Sec/SPI)	0.514602	0.485398	CS pos: 27-28. SNS-LR. Pr: 0.4360	2A	0	No
TraesCS2A02G147300.1	137	SP(Sec/SPI)	0.953931	0.046069	CS pos: 31-32. AES-AE. Pr: 0.6835	2A	0	No
TraesCS2A02G150800.1	200	SP(Sec/SPI)	0.995009	0.004991	CS pos: 29-30. AHG-LT. Pr: 0.6289	2A	0	No
TraesCS2A02G150900.1	200	SP(Sec/SPI)	0.992008	0.007992	CS pos: 29-30. AHG-LT. Pr: 0.5600	2A	0	No
TraesCS2A02G151100.1	138	SP(Sec/SPI)	0.994044	0.005956	CS pos: 26-27. ATA-DS. Pr: 0.5110	2A	0	No
TraesCS2A02G151200.1	200	SP(Sec/SPI)	0.994052	0.005948	CS pos: 26-27. ATA-DS. Pr: 0.5029	2A	0	No
TraesCS2A02G151500.1	197	SP(Sec/SPI)	0.970138	0.029862	CS pos: 26-27. AAA-AD. Pr: 0.4646	2A	0	No
TraesCS2A02G155600.1	229	SP(Sec/SPI)	0.996059	0.003941	CS pos: 35-36. ARA-LR. Pr: 0.9419	2A	0	No
TraesCS2A02G155900LC.1	103	SP(Sec/SPI)	0.973391	0.026609	CS pos: 19-20. AGA-GK. Pr: 0.4952	2A	0	No
TraesCS2A02G156700.1	93	SP(Sec/SPI)	0.971403	0.028597	CS pos: 26-27. SHA-AR. Pr: 0.8656	2A	0	No
TraesCS2A02G156700.2	98	SP(Sec/SPI)	0.974659	0.025341	CS pos: 26-27. SHA-AR. Pr: 0.8683	2A	0	No
TraesCS2A02G156900.1	125	SP(Sec/SPI)	0.991188	0.008812	CS pos: 27-28. ASA-GE. Pr: 0.4607	2A	0	No
TraesCS2A02G157300.2	234	SP(Sec/SPI)	0.999551	0.000449	CS pos: 20-21. ASA-TD. Pr: 0.9247	2A	0	No
TraesCS2A02G157400.1	242	SP(Sec/SPI)	0.999786	0.000214	CS pos: 21-22. SSA-EE. Pr: 0.7872	2A	0	No
TraesCS2A02G159500LC.1	178	SP(Sec/SPI)	0.616639	0.383361	CS pos: 24-25. SLQ-LS. Pr: 0.1792	2A	0	No
TraesCS2A02G164200LC.1	80	SP(Sec/SPI)	0.995518	0.004482	CS pos: 22-23. AAA-EL. Pr: 0.6602	2A	0	No
TraesCS2A02G164400.1	80	SP(Sec/SPI)	0.999295	0.000705	CS pos: 26-27. SEA-KT. Pr: 0.8959	2A	0	No
TraesCS2A02G164500.1	80	SP(Sec/SPI)	0.998765	0.001235	CS pos: 23-24. VLG-LE. Pr: 0.5592	2A	0	No
TraesCS2A02G167800.1	184	SP(Sec/SPI)	0.983422	0.016578	CS pos: 26-27. ALA-AG. Pr: 0.7197	2A	0	No
TraesCS2A02G167900.1	173	SP(Sec/SPI)	0.994676	0.005324	CS pos: 18-19. VLA-AD. Pr: 0.8079	2A	0	No
TraesCS2A02G174200LC.1	166	SP(Sec/SPI)	0.997416	0.002584	CS pos: 19-20. VAA-AG. Pr: 0.5217	2A	0	No
TraesCS2A02G177800.1	145	SP(Sec/SPI)	0.963975	0.036025	CS pos: 22-23. SSA-AR. Pr: 0.7061	2A	0	No
TraesCS2A02G177900.1	125	SP(Sec/SPI)	0.980836	0.019164	CS pos: 23-24. SSA-AR. Pr: 0.8102	2A	0	No
TraesCS2A02G178000.1	136	SP(Sec/SPI)	0.979308	0.020692	CS pos: 21-22. AMS-NE. Pr: 0.4469	2A	0	No
TraesCS2A02G178100.1	147	SP(Sec/SPI)	0.966985	0.033015	CS pos: 23-24. SGA-AR. Pr: 0.5662	2A	0	No
TraesCS2A02G178200.1	125	SP(Sec/SPI)	0.96517	0.03483	CS pos: 23-24. SSA-AR. Pr: 0.6732	2A	0	No
TraesCS2A02G178300.1	104	SP(Sec/SPI)	0.981318	0.018682	CS pos: 24-25. SSA-AR. Pr: 0.5149	2A	0	No
TraesCS2A02G178400.1	100	SP(Sec/SPI)	0.972009	0.027991	CS pos: 28-29. GRA-AR. Pr: 0.3780	2A	0	No
TraesCS2A02G179100.1	236	SP(Sec/SPI)	0.984965	0.015035	CS pos: 26-27. SSA-AR. Pr: 0.6584	2A	0	No
TraesCS2A02G182100.1	246	SP(Sec/SPI)	0.99223	0.00777	CS pos: 29-30. SSA-IR. Pr: 0.7209	2A	0	No
TraesCS2A02G191165.1	159	SP(Sec/SPI)	0.99656	0.00344	CS pos: 26-27. SAA-VR. Pr: 0.6058	2A	0	No
TraesCS2A02G191200.1	178	SP(Sec/SPI)	0.996726	0.003274	CS pos: 26-27. SAA-VR. Pr: 0.6040	2A	0	No
TraesCS2A02G191339.1	218	SP(Sec/SPI)	0.915866	0.084134	CS pos: 28-29. SEG-RV. Pr: 0.5121	2A	0	No
TraesCS2A02G198300LC.1	61	SP(Sec/SPI)	0.655689	0.344311	CS pos: 21-22. RNA-RV. Pr: 0.3457	2A	0	No
TraesCS2A02G202100.1	112	SP(Sec/SPI)	0.994539	0.005461	CS pos: 26-27. GSA-AR. Pr: 0.5297	2A	0	No
TraesCS2A02G212400.1	116	SP(Sec/SPI)	0.843818	0.156182	CS pos: 21-22. VMA-RQ. Pr: 0.3954	2A	0	No
TraesCS2A02G213200.1	198	SP(Sec/SPI)	0.971381	0.028619	CS pos: 32-33. ALA-RA. Pr: 0.4575	2A	0	No
TraesCS2A02G213300.1	105	SP(Sec/SPI)	0.995285	0.004715	CS pos: 28-29. SQA-WD. Pr: 0.9321	2A	0	No
TraesCS2A02G214800.1	178	SP(Sec/SPI)	0.766884	0.233116	CS pos: 20-21. VVA-GV. Pr: 0.3376	2A	0	No
TraesCS2A02G215500.1	83	SP(Sec/SPI)	0.998041	0.001959	CS pos: 24-25. AHA-NC. Pr: 0.6545	2A	0	No
TraesCS2A02G233200.1	106	SP(Sec/SPI)	0.508742	0.491258	CS pos: 23-24. AAA-HP. Pr: 0.3578	2A	0	No
TraesCS2A02G234300LC.1	185	SP(Sec/SPI)	0.991207	0.008793	CS pos: 19-20. VSS-LS. Pr: 0.6408	2A	0	No
TraesCS2A02G237000LC.1	65	SP(Sec/SPI)	0.939373	0.060627	CS pos: 26-27. ARG-HQ. Pr: 0.6486	2A	0	No
TraesCS2A02G240800LC.1	104	SP(Sec/SPI)	0.928661	0.071339	CS pos: 22-23. VEG-VG. Pr: 0.7924	2A	0	No
TraesCS2A02G242300LC.1	108	SP(Sec/SPI)	0.990671	0.009329	CS pos: 24-25. VTA-DD. Pr: 0.7858	2A	0	No
TraesCS2A02G242600.1	187	SP(Sec/SPI)	0.527438	0.472562	CS pos: 17-18. TTA-IS. Pr: 0.4051	2A	0	No
TraesCS2A02G244509.1	158	SP(Sec/SPI)	0.996594	0.003406	CS pos: 20-21. AAA-QN. Pr: 0.8406	2A	0	No
TraesCS2A02G254500.1	226	SP(Sec/SPI)	0.94696	0.05304	CS pos: 20-21. VQL-ST. Pr: 0.3197	2A	0	No
TraesCS2A02G263900.1	198	SP(Sec/SPI)	0.97756	0.02244	CS pos: 27-28. VDG-GS. Pr: 0.6488	2A	0	No
TraesCS2A02G264000.1	231	SP(Sec/SPI)	0.999304	0.000696	CS pos: 20-21. AAA-QE. Pr: 0.6125	2A	0	No
TraesCS2A02G265700LC.1	172	SP(Sec/SPI)	0.670551	0.329449	CS pos: 28-29. THA-SP. Pr: 0.3019	2A	0	No
TraesCS2A02G266900.1	142	SP(Sec/SPI)	0.997955	0.002045	CS pos: 28-29. ADG-SY. Pr: 0.3653	2A	0	No
TraesCS2A02G267200.1	87	SP(Sec/SPI)	0.99675	0.00325	CS pos: 25-26. AGA-TA. Pr: 0.4161	2A	0	No
TraesCS2A02G268100.1	147	SP(Sec/SPI)	0.962178	0.037822	CS pos: 34-35. AHS-DA. Pr: 0.3898	2A	0	No
TraesCS2A02G275900.1	145	SP(Sec/SPI)	0.986662	0.013338	CS pos: 23-24. AAA-EI. Pr: 0.5638	2A	0	No
TraesCS2A02G276500.1	66	SP(Sec/SPI)	0.987501	0.012499	CS pos: 25-26. VLA-AA. Pr: 0.5493	2A	0	No
TraesCS2A02G276600.1	64	SP(Sec/SPI)	0.963321	0.036679	CS pos: 29-30. VSA-RT. Pr: 0.4437	2A	0	No
TraesCS2A02G276700.1	108	SP(Sec/SPI)	0.593315	0.406685	CS pos: 26-27. VLA-AS. Pr: 0.2897	2A	0	No
TraesCS2A02G277600.1	112	SP(Sec/SPI)	0.982689	0.017311	CS pos: 23-24. ANG-DM. Pr: 0.4349	2A	0	No
TraesCS2A02G282600.1	111	SP(Sec/SPI)	0.815878	0.184122	CS pos: 21-22. AMA-NR. Pr: 0.6108	2A	0	No
TraesCS2A02G284100LC.1	103	SP(Sec/SPI)	0.912337	0.087663	CS pos: 29-30. SES-YS. Pr: 0.3393	2A	0	No
TraesCS2A02G288000LC.1	174	SP(Sec/SPI)	0.985921	0.014079	CS pos: 24-25. ALA-AA. Pr: 0.6785	2A	0	No
TraesCS2A02G288400.1	166	SP(Sec/SPI)	0.998287	0.001713	CS pos: 24-25. AVA-ND. Pr: 0.9061	2A	0	No
TraesCS2A02G292600LC.1	143	SP(Sec/SPI)	0.567431	0.432569	CS pos: 25-26. SSA-VT. Pr: 0.2565	2A	0	No
TraesCS2A02G294000.1	114	SP(Sec/SPI)	0.933922	0.066078	CS pos: 16-17. GNA-SP. Pr: 0.6046	2A	0	No
TraesCS2A02G297100.1	127	SP(Sec/SPI)	0.999386	0.000614	CS pos: 20-21. CLA-AP. Pr: 0.4560	2A	0	No
TraesCS2A02G297200.1	121	SP(Sec/SPI)	0.993402	0.006598	CS pos: 19-20. VLA-AA. Pr: 0.2750	2A	0	No
TraesCS2A02G298500.1	90	SP(Sec/SPI)	0.880819	0.119181	CS pos: 39-40. CEA-SR. Pr: 0.3627	2A	0	No
TraesCS2A02G300500.1	137	SP(Sec/SPI)	0.98351	0.01649	CS pos: 32-33. AAA-RP. Pr: 0.5199	2A	0	No
TraesCS2A02G304200LC.1	184	SP(Sec/SPI)	0.81508	0.18492	CS pos: 23-24. GAA-QV. Pr: 0.4646	2A	0	No
TraesCS2A02G307800.1	202	SP(Sec/SPI)	0.993881	0.006119	CS pos: 25-26. TGA-AP. Pr: 0.6834	2A	0	No
TraesCS2A02G308400LC.1	91	SP(Sec/SPI)	0.500104	0.499896	CS pos: 19-20. LLT-LT. Pr: 0.2506	2A	0	No
TraesCS2A02G310100.1	158	SP(Sec/SPI)	0.948224	0.051776	CS pos: 29-30. TST-AP. Pr: 0.5559	2A	0	No
TraesCS2A02G312900.1	220	SP(Sec/SPI)	0.966199	0.033801	CS pos: 26-27. ADG-AI. Pr: 0.3156	2A	0	No
TraesCS2A02G314700.1	132	SP(Sec/SPI)	0.964966	0.035034	CS pos: 33-34. SFA-AE. Pr: 0.6492	2A	0	No
TraesCS2A02G317600LC.1	152	SP(Sec/SPI)	0.956128	0.043872	CS pos: 17-18. SLA-NK. Pr: 0.7827	2A	0	No
TraesCS2A02G319900.1	108	SP(Sec/SPI)	0.998995	0.001005	CS pos: 23-24. IKA-AD. Pr: 0.8572	2A	0	No
TraesCS2A02G320600.1	108	SP(Sec/SPI)	0.998244	0.001756	CS pos: 27-28. VVG-LP. Pr: 0.9081	2A	0	No
TraesCS2A02G322900.1	71	SP(Sec/SPI)	0.846144	0.153856	CS pos: 25-26. VHQ-AV. Pr: 0.3816	2A	0	No
TraesCS2A02G329300.1	107	SP(Sec/SPI)	0.923122	0.076878	CS pos: 32-33. ATA-SA. Pr: 0.3789	2A	0	No
TraesCS2A02G333600.1	108	SP(Sec/SPI)	0.999058	0.000942	CS pos: 23-24. IKA-AD. Pr: 0.8570	2A	0	No
TraesCS2A02G334900.1	120	SP(Sec/SPI)	0.510796	0.489204	CS pos: 31-32. ACA-RH. Pr: 0.2526	2A	0	No
TraesCS2A02G339300.1	103	SP(Sec/SPI)	0.961398	0.038602	CS pos: 21-22. ATG-RP. Pr: 0.3268	2A	0	No
TraesCS2A02G340200.1	71	SP(Sec/SPI)	0.93213	0.06787	CS pos: 18-19. CYA-FL. Pr: 0.8693	2A	0	No
TraesCS2A02G340700LC.1	129	SP(Sec/SPI)	0.530036	0.469964	CS pos: 44-45. ADA-EH. Pr: 0.3997	2A	0	No
TraesCS2A02G341200LC.1	96	SP(Sec/SPI)	0.627864	0.372136	CS pos: 23-24. ASS-SS. Pr: 0.2328	2A	0	No
TraesCS2A02G341300LC.1	112	SP(Sec/SPI)	0.72719	0.27281	CS pos: 14-15. VSS-YS. Pr: 0.3393	2A	0	No
TraesCS2A02G343000.1	141	SP(Sec/SPI)	0.957583	0.042417	CS pos: 24-25. ASC-SC. Pr: 0.3418	2A	0	No
TraesCS2A02G345900.1	233	SP(Sec/SPI)	0.999409	0.000591	CS pos: 18-19. ALA-TQ. Pr: 0.9137	2A	0	No
TraesCS2A02G346100LC.1	163	SP(Sec/SPI)	0.842349	0.157651	CS pos: 17-18. SSS-HH. Pr: 0.6830	2A	0	No
TraesCS2A02G347400LC.1	61	SP(Sec/SPI)	0.753836	0.246164	CS pos: 21-22. RNA-HV. Pr: 0.3030	2A	0	No
TraesCS2A02G350400.1	88	SP(Sec/SPI)	0.99927	0.00073	CS pos: 30-31. AVA-QN. Pr: 0.8835	2A	0	No
TraesCS2A02G350500.1	88	SP(Sec/SPI)	0.99927	0.00073	CS pos: 30-31. AVA-QN. Pr: 0.8835	2A	0	No
TraesCS2A02G350600.1	88	SP(Sec/SPI)	0.99927	0.00073	CS pos: 30-31. AVA-QN. Pr: 0.8835	2A	0	No
TraesCS2A02G350900.1	231	SP(Sec/SPI)	0.993022	0.006978	CS pos: 24-25. GLA-GG. Pr: 0.3640	2A	0	No
TraesCS2A02G351800.1	77	SP(Sec/SPI)	0.963436	0.036564	CS pos: 27-28. VDA-AR. Pr: 0.5221	2A	0	No
TraesCS2A02G354700.1	142	SP(Sec/SPI)	0.937238	0.062762	CS pos: 25-26. SAA-SD. Pr: 0.2532	2A	0	No
TraesCS2A02G356500.1	189	SP(Sec/SPI)	0.840886	0.159114	CS pos: 28-29. ALG-VS. Pr: 0.2406	2A	0	No
TraesCS2A02G370100.1	191	SP(Sec/SPI)	0.999048	0.000952	CS pos: 20-21. ARA-SD. Pr: 0.9286	2A	0	No
TraesCS2A02G371900.1	87	SP(Sec/SPI)	0.826175	0.173825	CS pos: 25-26. LAT-FS. Pr: 0.1996	2A	0	No
TraesCS2A02G374200.1	134	SP(Sec/SPI)	0.98619	0.01381	CS pos: 23-24. SLA-AR. Pr: 0.5513	2A	0	No
TraesCS2A02G374600LC.1	171	SP(Sec/SPI)	0.590775	0.409225	CS pos: 39-40. TEE-AG. Pr: 0.2605	2A	0	No
TraesCS2A02G379300.1	158	SP(Sec/SPI)	0.988312	0.011688	CS pos: 25-26. AHA-GR. Pr: 0.9259	2A	0	No
TraesCS2A02G382200.1	178	SP(Sec/SPI)	0.980755	0.019245	CS pos: 24-25. GAA-NG. Pr: 0.4010	2A	0	No
TraesCS2A02G384500.1	90	SP(Sec/SPI)	0.992786	0.007214	CS pos: 23-24. ARG-LD. Pr: 0.8762	2A	0	No
TraesCS2A02G391600LC.1	62	SP(Sec/SPI)	0.843479	0.156521	CS pos: 22-23. RNA-CI. Pr: 0.4746	2A	0	No
TraesCS2A02G394400.1	98	SP(Sec/SPI)	0.85076	0.14924	CS pos: 15-16. VAA-TD. Pr: 0.2995	2A	0	No
TraesCS2A02G402100LC.1	45	SP(Sec/SPI)	0.955958	0.044042	CS pos: 25-26. ASA-AR. Pr: 0.8915	2A	0	No
TraesCS2A02G402200LC.1	58	SP(Sec/SPI)	0.987075	0.012925	CS pos: 19-20. VMA-AA. Pr: 0.4436	2A	0	No
TraesCS2A02G411400.1	126	SP(Sec/SPI)	0.986492	0.013508	CS pos: 25-26. CEA-RR. Pr: 0.9033	2A	0	No
TraesCS2A02G411600.1	127	SP(Sec/SPI)	0.993584	0.006416	CS pos: 23-24. ASA-CG. Pr: 0.6421	2A	0	No
TraesCS2A02G411700.1	132	SP(Sec/SPI)	0.994785	0.005215	CS pos: 23-24. ASA-CG. Pr: 0.6355	2A	0	No
TraesCS2A02G411900.1	84	SP(Sec/SPI)	0.967304	0.032696	CS pos: 23-24. LES-AR. Pr: 0.5257	2A	0	No
TraesCS2A02G421200LC.1	90	SP(Sec/SPI)	0.700395	0.299605	CS pos: 30-31. ARA-SK. Pr: 0.4916	2A	0	No
TraesCS2A02G421500LC.1	108	SP(Sec/SPI)	0.934533	0.065467	CS pos: 23-24. AAP-HL. Pr: 0.4701	2A	0	No
TraesCS2A02G424300.1	166	SP(Sec/SPI)	0.866257	0.133743	CS pos: 30-31. IAP-SA. Pr: 0.2175	2A	0	No
TraesCS2A02G424800.1	165	SP(Sec/SPI)	0.998241	0.001759	CS pos: 22-23. SSA-CP. Pr: 0.8474	2A	0	No
TraesCS2A02G430800.1	104	SP(Sec/SPI)	0.998977	0.001023	CS pos: 24-25. AEG-AG. Pr: 0.6255	2A	0	No
TraesCS2A02G434100LC.1	118	SP(Sec/SPI)	0.723501	0.276499	CS pos: 25-26. IGA-LR. Pr: 0.4175	2A	0	No
TraesCS2A02G439000.1	87	SP(Sec/SPI)	0.519521	0.480479	CS pos: 27-28. PMG-RN. Pr: 0.2087	2A	0	No
TraesCS2A02G439600.1	158	SP(Sec/SPI)	0.987943	0.012057	CS pos: 22-23. ASA-SI. Pr: 0.9009	2A	0	No
TraesCS2A02G439700.1	182	SP(Sec/SPI)	0.994312	0.005688	CS pos: 27-28. ASA-SI. Pr: 0.5590	2A	0	No
TraesCS2A02G440300.1	106	SP(Sec/SPI)	0.997535	0.002465	CS pos: 27-28. VHG-VC. Pr: 0.5092	2A	0	No
TraesCS2A02G440400.1	107	SP(Sec/SPI)	0.997388	0.002612	CS pos: 27-28. VHG-VC. Pr: 0.7975	2A	0	No
TraesCS2A02G440432.1	107	SP(Sec/SPI)	0.997174	0.002826	CS pos: 27-28. VHG-VR. Pr: 0.7256	2A	0	No
TraesCS2A02G440500.1	106	SP(Sec/SPI)	0.998232	0.001768	CS pos: 27-28. VHG-VC. Pr: 0.7866	2A	0	No
TraesCS2A02G440576.1	107	SP(Sec/SPI)	0.997058	0.002942	CS pos: 27-28. VHG-VC. Pr: 0.9194	2A	0	No
TraesCS2A02G440600.1	107	SP(Sec/SPI)	0.997734	0.002266	CS pos: 27-28. VHG-VC. Pr: 0.4560	2A	0	No
TraesCS2A02G441400.1	184	SP(Sec/SPI)	0.983216	0.016784	CS pos: 27-28. SSA-SI. Pr: 0.7868	2A	0	No
TraesCS2A02G445600LC.1	191	SP(Sec/SPI)	0.716251	0.283749	CS pos: 27-28. CLA-IN. Pr: 0.6228	2A	0	No
TraesCS2A02G447100LC.1	109	SP(Sec/SPI)	0.615003	0.384997	CS pos: 27-28. VDS-WS. Pr: 0.4066	2A	0	No
TraesCS2A02G448600LC.1	177	SP(Sec/SPI)	0.792278	0.207722	CS pos: 18-19. AVV-MD. Pr: 0.1939	2A	0	No
TraesCS2A02G448900.1	181	SP(Sec/SPI)	0.836421	0.163579	CS pos: 52-53. AAA-GG. Pr: 0.2066	2A	0	No
TraesCS2A02G449561.1	121	SP(Sec/SPI)	0.985429	0.014571	CS pos: 28-29. AAG-EK. Pr: 0.5268	2A	0	No
TraesCS2A02G449600.1	135	SP(Sec/SPI)	0.967658	0.032342	CS pos: 29-30. AAG-EK. Pr: 0.5225	2A	0	No
TraesCS2A02G452700.1	180	SP(Sec/SPI)	0.9982	0.0018	CS pos: 26-27. SAA-ST. Pr: 0.4047	2A	0	No
TraesCS2A02G452800.1	176	SP(Sec/SPI)	0.999292	0.000708	CS pos: 23-24. SEA-ST. Pr: 0.8421	2A	0	No
TraesCS2A02G453000.1	177	SP(Sec/SPI)	0.998765	0.001235	CS pos: 21-22. SRA-SV. Pr: 0.8754	2A	0	No
TraesCS2A02G460600.1	102	SP(Sec/SPI)	0.995307	0.004693	CS pos: 20-21. CDG-RE. Pr: 0.7878	2A	0	No
TraesCS2A02G461000.1	78	SP(Sec/SPI)	0.995678	0.004322	CS pos: 20-21. CDG-RE. Pr: 0.6311	2A	0	No
TraesCS2A02G461300.1	81	SP(Sec/SPI)	0.9975	0.0025	CS pos: 22-23. AGA-AA. Pr: 0.3583	2A	0	No
TraesCS2A02G461500.1	79	SP(Sec/SPI)	0.998049	0.001951	CS pos: 22-23. AGA-AA. Pr: 0.3516	2A	0	No
TraesCS2A02G471600.1	138	SP(Sec/SPI)	0.999885	0.000115	CS pos: 21-22. AAA-SP. Pr: 0.5781	2A	0	No
TraesCS2A02G472100.1	153	SP(Sec/SPI)	0.941062	0.058938	CS pos: 23-24. SSA-AS. Pr: 0.5087	2A	0	No
TraesCS2A02G475200.1	249	SP(Sec/SPI)	0.90906	0.09094	CS pos: 24-25. AAG-SS. Pr: 0.1735	2A	0	No
TraesCS2A02G476000.1	180	SP(Sec/SPI)	0.990156	0.009844	CS pos: 22-23. FEA-RP. Pr: 0.8387	2A	0	No
TraesCS2A02G477000LC.1	120	SP(Sec/SPI)	0.813657	0.186343	CS pos: 19-20. ASS-LL. Pr: 0.2778	2A	0	No
TraesCS2A02G477100LC.1	62	SP(Sec/SPI)	0.982043	0.017957	CS pos: 18-19. GLA-YD. Pr: 0.9462	2A	0	No
TraesCS2A02G477600.1	112	SP(Sec/SPI)	0.999518	0.000482	CS pos: 24-25. ASG-AV. Pr: 0.6365	2A	0	No
TraesCS2A02G477600LC.1	66	SP(Sec/SPI)	0.715526	0.284474	CS pos: 20-21. SSC-S.. Pr: 0.3752	2A	0	No
TraesCS2A02G477800LC.1	109	SP(Sec/SPI)	0.539393	0.460607	CS pos: 20-21. AIC-EV. Pr: 0.3227	2A	0	No
TraesCS2A02G479700.1	203	SP(Sec/SPI)	0.727748	0.272252	CS pos: 47-48. SRA-SV. Pr: 0.6126	2A	0	No
TraesCS2A02G480000.1	191	SP(Sec/SPI)	0.515812	0.484188	CS pos: 27-28. VLG-FG. Pr: 0.2036	2A	0	No
TraesCS2A02G481100.1	89	SP(Sec/SPI)	0.787083	0.212917	CS pos: 18-19. AVA-SV. Pr: 0.1501	2A	0	No
TraesCS2A02G483200LC.1	208	SP(Sec/SPI)	0.839323	0.160677	CS pos: 31-32. SSA-AH. Pr: 0.5355	2A	0	No
TraesCS2A02G485900.1	89	SP(Sec/SPI)	0.961624	0.038376	CS pos: 24-25. VHM-AT. Pr: 0.4916	2A	0	No
TraesCS2A02G486000.1	89	SP(Sec/SPI)	0.944049	0.055951	CS pos: 24-25. VHM-AT. Pr: 0.4257	2A	0	No
TraesCS2A02G488800LC.1	61	SP(Sec/SPI)	0.720357	0.279643	CS pos: 17-18. IWK-ER. Pr: 0.3675	2A	0	No
TraesCS2A02G491800LC.1	62	SP(Sec/SPI)	0.538694	0.461306	CS pos: 22-23. RNA-RV. Pr: 0.2743	2A	0	No
TraesCS2A02G494000LC.1	181	SP(Sec/SPI)	0.900238	0.099762	CS pos: 21-22. VVC-SQ. Pr: 0.5749	2A	0	No
TraesCS2A02G500500.1	154	SP(Sec/SPI)	0.98566	0.01434	CS pos: 19-20. TLA-DD. Pr: 0.7223	2A	0	No
TraesCS2A02G500600.1	107	SP(Sec/SPI)	0.966236	0.033764	CS pos: 25-26. ACA-DS. Pr: 0.3689	2A	0	No
TraesCS2A02G502900LC.1	178	SP(Sec/SPI)	0.607498	0.392502	CS pos: 24-25. VLT-RD. Pr: 0.5076	2A	0	No
TraesCS2A02G503800LC.1	147	SP(Sec/SPI)	0.562901	0.437099	CS pos: 37-38. CTV-QS. Pr: 0.1982	2A	0	No
TraesCS2A02G505100.1	78	SP(Sec/SPI)	0.999584	0.000416	CS pos: 22-23. SDG-QV. Pr: 0.9314	2A	0	No
TraesCS2A02G508100.1	172	SP(Sec/SPI)	0.577302	0.422698	CS pos: 21-22. CCS-SP. Pr: 0.3925	2A	0	No
TraesCS2A02G508400.1	190	SP(Sec/SPI)	0.988544	0.011456	CS pos: 25-26. ASA-AD. Pr: 0.6649	2A	0	No
TraesCS2A02G514010LC.1	72	SP(Sec/SPI)	0.842074	0.157926	CS pos: 28-29. SNA-AG. Pr: 0.5307	2A	0	No
TraesCS2A02G516000.1	81	SP(Sec/SPI)	0.982853	0.017147	CS pos: 25-26. VMG-ET. Pr: 0.4304	2A	0	No
TraesCS2A02G518000.1	185	SP(Sec/SPI)	0.96777	0.03223	CS pos: 20-21. AAG-LP. Pr: 0.3781	2A	0	No
TraesCS2A02G518500.1	190	SP(Sec/SPI)	0.985479	0.014521	CS pos: 25-26. STG-SP. Pr: 0.6475	2A	0	No
TraesCS2A02G519000.1	135	SP(Sec/SPI)	0.980454	0.019546	CS pos: 25-26. AVG-QV. Pr: 0.5402	2A	0	No
TraesCS2A02G519400.1	151	SP(Sec/SPI)	0.998344	0.001656	CS pos: 18-19. AHG-IR. Pr: 0.9608	2A	0	No
TraesCS2A02G519400.2	155	SP(Sec/SPI)	0.997958	0.002042	CS pos: 23-24. AHG-IR. Pr: 0.8962	2A	0	No
TraesCS2A02G521600LC.1	105	SP(Sec/SPI)	0.540014	0.459986	CS pos: 23-24. VCI-YH. Pr: 0.2504	2A	0	No
TraesCS2A02G522100.1	113	SP(Sec/SPI)	0.984396	0.015604	CS pos: 25-26. AVA-QV. Pr: 0.5085	2A	0	No
TraesCS2A02G528200.1	225	SP(Sec/SPI)	0.97005	0.02995	CS pos: 27-28. VGA-EQ. Pr: 0.4522	2A	0	No
TraesCS2A02G528400.1	227	SP(Sec/SPI)	0.980939	0.019061	CS pos: 27-28. VGA-EQ. Pr: 0.4708	2A	0	No
TraesCS2A02G529100.1	134	SP(Sec/SPI)	0.989435	0.010565	CS pos: 31-32. ACG-DD. Pr: 0.6196	2A	0	No
TraesCS2A02G529200.1	134	SP(Sec/SPI)	0.993259	0.006741	CS pos: 31-32. ARG-DD. Pr: 0.9208	2A	0	No
TraesCS2A02G529300.1	153	SP(Sec/SPI)	0.995915	0.004085	CS pos: 31-32. ARG-DD. Pr: 0.9070	2A	0	No
TraesCS2A02G529332.1	134	SP(Sec/SPI)	0.996078	0.003922	CS pos: 31-32. ARG-DD. Pr: 0.9065	2A	0	No
TraesCS2A02G529358.1	134	SP(Sec/SPI)	0.996536	0.003464	CS pos: 31-32. ARG-DD. Pr: 0.9127	2A	0	No
TraesCS2A02G529384.1	134	SP(Sec/SPI)	0.996078	0.003922	CS pos: 31-32. ARG-DD. Pr: 0.9065	2A	0	No
TraesCS2A02G529400.1	134	SP(Sec/SPI)	0.996723	0.003277	CS pos: 31-32. ARG-DD. Pr: 0.9153	2A	0	No
TraesCS2A02G529457.1	134	SP(Sec/SPI)	0.996536	0.003464	CS pos: 31-32. ARG-DD. Pr: 0.9127	2A	0	No
TraesCS2A02G529500.1	134	SP(Sec/SPI)	0.996682	0.003318	CS pos: 31-32. ARG-DD. Pr: 0.9136	2A	0	No
TraesCS2A02G529600.1	130	SP(Sec/SPI)	0.996195	0.003805	CS pos: 31-32. ARG-DD. Pr: 0.9068	2A	0	No
TraesCS2A02G529651.1	134	SP(Sec/SPI)	0.996536	0.003464	CS pos: 31-32. ARG-DD. Pr: 0.9127	2A	0	No
TraesCS2A02G529656.1	134	SP(Sec/SPI)	0.996078	0.003922	CS pos: 31-32. ARG-DD. Pr: 0.9065	2A	0	No
TraesCS2A02G529660.1	163	SP(Sec/SPI)	0.996078	0.003922	CS pos: 31-32. ARG-DD. Pr: 0.9065	2A	0	No
TraesCS2A02G529700.1	134	SP(Sec/SPI)	0.997052	0.002948	CS pos: 31-32. ARG-DD. Pr: 0.9140	2A	0	No
TraesCS2A02G529701.1	134	SP(Sec/SPI)	0.996536	0.003464	CS pos: 31-32. ARG-DD. Pr: 0.9127	2A	0	No
TraesCS2A02G529705.1	134	SP(Sec/SPI)	0.996078	0.003922	CS pos: 31-32. ARG-DD. Pr: 0.9065	2A	0	No
TraesCS2A02G529744.1	133	SP(Sec/SPI)	0.98137	0.01863	CS pos: 31-32. ACG-ED. Pr: 0.6501	2A	0	No
TraesCS2A02G529750.1	134	SP(Sec/SPI)	0.99364	0.00636	CS pos: 31-32. ARG-DD. Pr: 0.8766	2A	0	No
TraesCS2A02G529800.1	134	SP(Sec/SPI)	0.995227	0.004773	CS pos: 31-32. ARG-DD. Pr: 0.9006	2A	0	No
TraesCS2A02G534000.1	104	SP(Sec/SPI)	0.991423	0.008577	CS pos: 23-24. AMP-QK. Pr: 0.2991	2A	0	No
TraesCS2A02G535900.1	82	SP(Sec/SPI)	0.99198	0.00802	CS pos: 30-31. ASA-AR. Pr: 0.8599	2A	0	No
TraesCS2A02G538400.1	210	SP(Sec/SPI)	0.959222	0.040778	CS pos: 25-26. VEA-VH. Pr: 0.5621	2A	0	No
TraesCS2A02G541600LC.1	208	SP(Sec/SPI)	0.607959	0.392041	CS pos: 27-28. ASC-SR. Pr: 0.2415	2A	0	No
TraesCS2A02G542100LC.1	202	SP(Sec/SPI)	0.533176	0.466824	CS pos: 46-47. CTP-VS. Pr: 0.2478	2A	0	No
TraesCS2A02G542900.1	240	SP(Sec/SPI)	0.515599	0.484401	CS pos: 43-44. LTA-EE. Pr: 0.1631	2A	0	No
TraesCS2A02G546900LC.1	29	SP(Sec/SPI)	0.643534	0.356466	CS pos: 27-28. CCC-E.. Pr: 0.3170	2A	0	No
TraesCS2A02G551000.1	167	SP(Sec/SPI)	0.995002	0.004998	CS pos: 21-22. AAA-QQ. Pr: 0.3471	2A	0	No
TraesCS2A02G556500.1	104	SP(Sec/SPI)	0.955797	0.044203	CS pos: 25-26. VLA-GT. Pr: 0.6188	2A	0	No
TraesCS2A02G558000.1	117	SP(Sec/SPI)	0.998659	0.001341	CS pos: 34-35. VNG-AQ. Pr: 0.6544	2A	0	No
TraesCS2A02G561000.1	74	SP(Sec/SPI)	0.999834	0.000166	CS pos: 23-24. THA-EN. Pr: 0.9910	2A	0	No
TraesCS2A02G569000.1	209	SP(Sec/SPI)	0.866368	0.133632	CS pos: 22-23. ARA-AD. Pr: 0.7792	2A	0	No
TraesCS2A02G575600.1	129	SP(Sec/SPI)	0.995758	0.004242	CS pos: 19-20. AIA-SP. Pr: 0.6388	2A	0	No
TraesCS2A02G575900.1	214	SP(Sec/SPI)	0.999008	0.000992	CS pos: 20-21. AAG-TE. Pr: 0.3412	2A	0	No
TraesCS2A02G576100.1	129	SP(Sec/SPI)	0.987972	0.012028	CS pos: 24-25. AIG-CG. Pr: 0.4500	2A	0	No
TraesCS2A02G578500.1	129	SP(Sec/SPI)	0.996945	0.003055	CS pos: 22-23. ASA-TR. Pr: 0.7338	2A	0	No
TraesCS2A02G579000.1	80	SP(Sec/SPI)	0.999668	0.000332	CS pos: 25-26. SEA-DT. Pr: 0.9875	2A	0	No
TraesCS2A02G580300.1	250	SP(Sec/SPI)	0.978139	0.021861	CS pos: 26-27. VSG-WS. Pr: 0.6587	2A	0	No
TraesCS2A02G581500.1	129	SP(Sec/SPI)	0.99613	0.00387	CS pos: 22-23. ASA-TR. Pr: 0.7342	2A	0	No
TraesCS2A02G583200.1	235	SP(Sec/SPI)	0.907123	0.092877	CS pos: 19-20. VDA-TA. Pr: 0.6213	2A	0	No
TraesCS2A02G583300.1	236	SP(Sec/SPI)	0.758738	0.241262	CS pos: 19-20. VDS-AA. Pr: 0.5048	2A	0	No
TraesCS2A02G584200.1	78	SP(Sec/SPI)	0.527716	0.472284	CS pos: 17-18. GVA-YV. Pr: 0.1799	2A	0	No
TraesCS2A02G588400.1	86	SP(Sec/SPI)	0.996976	0.003024	CS pos: 29-30. CDA-DP. Pr: 0.8252	2A	0	No
TraesCS2A02G588600.1	86	SP(Sec/SPI)	0.996842	0.003158	CS pos: 29-30. CDA-DP. Pr: 0.7947	2A	0	No
TraesCS2A02G589400.1	108	SP(Sec/SPI)	0.994306	0.005694	CS pos: 24-25. GHG-AI. Pr: 0.8312	2A	0	No
TraesCS2A02G589600.1	86	SP(Sec/SPI)	0.998429	0.001571	CS pos: 29-30. CYA-DR. Pr: 0.9664	2A	0	No
TraesCS2A02G591800.1	105	SP(Sec/SPI)	0.53224	0.46776	CS pos: 21-22. VLA-IG. Pr: 0.2441	2A	0	No
TraesCS2A02G592200.1	151	SP(Sec/SPI)	0.993601	0.006399	CS pos: 19-20. AYA-QC. Pr: 0.8159	2A	0	No
TraesCS2A02G592300.1	151	SP(Sec/SPI)	0.99904	0.00096	CS pos: 19-20. AYA-QC. Pr: 0.8527	2A	0	No
TraesCS2A02G600200LC.1	73	SP(Sec/SPI)	0.694376	0.305624	CS pos: 18-19. GDG-GL. Pr: 0.5168	2A	0	No
TraesCS2A02G603000LC.1	83	SP(Sec/SPI)	0.976135	0.023865	CS pos: 19-20. ISS-DS. Pr: 0.8876	2A	0	No
TraesCS2A02G609700LC.1	60	SP(Sec/SPI)	0.570614	0.429386	CS pos: 22-23. GCV-FK. Pr: 0.1531	2A	0	No
TraesCS2A02G610200LC.1	132	SP(Sec/SPI)	0.69178	0.30822	CS pos: 27-28. TRP-CR. Pr: 0.4037	2A	0	No
TraesCS2A02G616300LC.1	146	SP(Sec/SPI)	0.53028	0.46972	CS pos: 23-24. AHN-RD. Pr: 0.4044	2A	0	No
TraesCS2A02G635900LC.1	102	SP(Sec/SPI)	0.689877	0.310123	CS pos: 22-23. VNS-SY. Pr: 0.4847	2A	0	No
TraesCS2A02G656900LC.1	89	SP(Sec/SPI)	0.752198	0.247802	CS pos: 28-29. ATG-NV. Pr: 0.5268	2A	0	No
TraesCS2A02G657400LC.1	68	SP(Sec/SPI)	0.999532	0.000468	CS pos: 26-27. SHS-MC. Pr: 0.6257	2A	0	No
TraesCS2A02G667800LC.1	90	SP(Sec/SPI)	0.808791	0.191209	CS pos: 13-14. AMA-TK. Pr: 0.6333	2A	0	No
TraesCS2A02G671800LC.1	169	SP(Sec/SPI)	0.998949	0.001051	CS pos: 18-19. ATA-AL. Pr: 0.4032	2A	0	No
TraesCS2A02G672600LC.1	75	SP(Sec/SPI)	0.992119	0.007881	CS pos: 15-16. VRA-AV. Pr: 0.3922	2A	0	No
TraesCS2A02G674200LC.1	151	SP(Sec/SPI)	0.608686	0.391314	CS pos: 23-24. VEF-AA. Pr: 0.2680	2A	0	No
TraesCS2A02G686000LC.1	101	SP(Sec/SPI)	0.503599	0.496401	CS pos: 34-35. CYA-AL. Pr: 0.4286	2A	0	No
TraesCS2A02G689200LC.1	133	SP(Sec/SPI)	0.998955	0.001045	CS pos: 17-18. SHG-TD. Pr: 0.4948	2A	0	No
TraesCS2A02G694600LC.1	100	SP(Sec/SPI)	0.991769	0.008231	CS pos: 27-28. VVA-EL. Pr: 0.6243	2A	0	No
TraesCS2A02G696300LC.1	113	SP(Sec/SPI)	0.791909	0.208091	CS pos: 21-22. GHT-EL. Pr: 0.5825	2A	0	No
TraesCS2A02G700500LC.1	110	SP(Sec/SPI)	0.808316	0.191684	CS pos: 26-27. ASS-LC. Pr: 0.3464	2A	0	No
TraesCS2A02G709600LC.1	132	SP(Sec/SPI)	0.869534	0.130466	CS pos: 25-26. VYP-QK. Pr: 0.4293	2A	0	No
TraesCS2A02G714200LC.1	100	SP(Sec/SPI)	0.975966	0.024034	CS pos: 22-23. VLS-RQ. Pr: 0.8029	2A	0	No
TraesCS2A02G717000LC.1	108	SP(Sec/SPI)	0.834889	0.165111	CS pos: 23-24. CQS-KP. Pr: 0.7899	2A	0	No
TraesCS2A02G727200LC.1	84	SP(Sec/SPI)	0.994907	0.005093	CS pos: 27-28. CEA-TG. Pr: 0.5351	2A	0	No
TraesCS2A02G743300LC.1	179	SP(Sec/SPI)	0.989559	0.010441	CS pos: 24-25. AAG-ME. Pr: 0.6943	2A	0	No
TraesCS2A02G744000LC.1	105	SP(Sec/SPI)	0.779511	0.220489	CS pos: 40-41. AQC-RT. Pr: 0.4346	2A	0	No
TraesCS2A02G750400LC.1	205	SP(Sec/SPI)	0.997212	0.002788	CS pos: 26-27. AFA-AA. Pr: 0.6546	2A	0	No
TraesCS2A02G754000LC.1	102	SP(Sec/SPI)	0.915809	0.084191	CS pos: 22-23. GHG-EA. Pr: 0.5303	2A	0	No
TraesCS2A02G761900LC.1	121	SP(Sec/SPI)	0.756155	0.243845	CS pos: 21-22. CEA-HF. Pr: 0.7329	2A	0	No
TraesCS2B02G003200LC.1	240	SP(Sec/SPI)	0.97729	0.02271	CS pos: 29-30. AAA-AG. Pr: 0.4921	2B	0	yes
TraesCS2B02G010000LC.1	114	SP(Sec/SPI)	0.687949	0.312051	CS pos: 19-20. LDA-ID. Pr: 0.5698	2B	0	yes
TraesCS2B02G013000LC.1	80	SP(Sec/SPI)	0.750554	0.249446	CS pos: 25-26. TSS-LS. Pr: 0.2630	2B	0	yes
TraesCS2B02G045700LC.1	124	SP(Sec/SPI)	0.613001	0.386999	CS pos: 31-32. RHL-FP. Pr: 0.0876	2B	0	yes
TraesCS2B02G052800.1	126	SP(Sec/SPI)	0.975165	0.024835	CS pos: 26-27. VHS-KE. Pr: 0.9461	2B	0	yes
TraesCS2B02G063000.1	190	SP(Sec/SPI)	0.994166	0.005834	CS pos: 25-26. SRA-ST. Pr: 0.6529	2B	0	yes
TraesCS2B02G075300.1	211	SP(Sec/SPI)	0.998048	0.001952	CS pos: 22-23. AEA-AS. Pr: 0.6977	2B	0	yes
TraesCS2B02G075600.1	211	SP(Sec/SPI)	0.998968	0.001032	CS pos: 22-23. TEA-AS. Pr: 0.9484	2B	0	yes
TraesCS2B02G086200LC.1	181	SP(Sec/SPI)	0.801284	0.198716	CS pos: 18-19. GVC-LQ. Pr: 0.3685	2B	0	yes
TraesCS2B02G088800LC.1	126	SP(Sec/SPI)	0.505098	0.494902	CS pos: 29-30. CSA-RG. Pr: 0.2657	2B	0	yes
TraesCS2B02G106700LC.1	68	SP(Sec/SPI)	0.602481	0.397519	CS pos: 24-25. REG-GS. Pr: 0.1198	2B	0	yes
TraesCS2B02G127000.1	204	SP(Sec/SPI)	0.975529	0.024471	CS pos: 21-22. MLS-DP. Pr: 0.3816	2B	0	yes
TraesCS2B02G128300.1	141	SP(Sec/SPI)	0.996656	0.003344	CS pos: 22-23. ADA-KL. Pr: 0.8284	2B	0	yes
TraesCS2B02G138300.1	177	SP(Sec/SPI)	0.994897	0.005103	CS pos: 26-27. ASA-AG. Pr: 0.5165	2B	0	yes
TraesCS2B02G151500.1	209	SP(Sec/SPI)	0.972058	0.027942	CS pos: 34-35. ANA-QA. Pr: 0.3643	2B	0	yes
TraesCS2B02G155000LC.1	104	SP(Sec/SPI)	0.88508	0.11492	CS pos: 25-26. AWA-SS. Pr: 0.2651	2B	0	yes
TraesCS2B02G167100.1	197	SP(Sec/SPI)	0.984936	0.015064	CS pos: 25-26. ARS-DG. Pr: 0.6960	2B	0	yes
TraesCS2B02G173400LC.1	121	SP(Sec/SPI)	0.984095	0.015905	CS pos: 20-21. CSC-IS. Pr: 0.3993	2B	0	yes
TraesCS2B02G187600.1	179	SP(Sec/SPI)	0.999004	0.000996	CS pos: 24-25. AAS-QA. Pr: 0.2892	2B	0	yes
TraesCS2B02G194000.1	184	SP(Sec/SPI)	0.978736	0.021264	CS pos: 26-27. ALA-AG. Pr: 0.7567	2B	0	yes
TraesCS2B02G203800.1	215	SP(Sec/SPI)	0.998936	0.001064	CS pos: 19-20. AEG-QP. Pr: 0.9708	2B	0	yes
TraesCS2B02G204700.1	206	SP(Sec/SPI)	0.997789	0.002211	CS pos: 20-21. VVS-DF. Pr: 0.7948	2B	0	yes
TraesCS2B02G211400.1	223	SP(Sec/SPI)	0.724172	0.275828	CS pos: 26-27. VSS-AS. Pr: 0.3133	2B	0	yes
TraesCS2B02G211600.1	108	SP(Sec/SPI)	0.698585	0.301415	CS pos: 30-31. TVS-MT. Pr: 0.2616	2B	0	yes
TraesCS2B02G215500.1	196	SP(Sec/SPI)	0.975915	0.024085	CS pos: 23-24. LQA-SE. Pr: 0.3644	2B	0	yes
TraesCS2B02G225400.1	189	SP(Sec/SPI)	0.98135	0.01865	CS pos: 24-25. ASA-AV. Pr: 0.8510	2B	0	yes
TraesCS2B02G227900LC.1	226	SP(Sec/SPI)	0.864309	0.135691	CS pos: 23-24. GSA-NT. Pr: 0.5469	2B	0	yes
TraesCS2B02G232200LC.1	191	SP(Sec/SPI)	0.991892	0.008108	CS pos: 25-26. ASA-SE. Pr: 0.7390	2B	0	yes
TraesCS2B02G232600LC.1	91	SP(Sec/SPI)	0.643623	0.356377	CS pos: 29-30. ATA-TV. Pr: 0.4192	2B	0	yes
TraesCS2B02G239600LC.1	74	SP(Sec/SPI)	0.621865	0.378135	CS pos: 22-23. VNS-LH. Pr: 0.5926	2B	0	yes
TraesCS2B02G240700.1	201	SP(Sec/SPI)	0.996404	0.003596	CS pos: 23-24. ALA-ID. Pr: 0.8564	2B	0	yes
TraesCS2B02G249300.1	78	SP(Sec/SPI)	0.739498	0.260502	CS pos: 21-22. SWS-AI. Pr: 0.2699	2B	0	yes
TraesCS2B02G258900.1	165	SP(Sec/SPI)	0.995733	0.004267	CS pos: 20-21. AAA-QN. Pr: 0.8450	2B	0	yes
TraesCS2B02G266200.1	153	SP(Sec/SPI)	0.998706	0.001294	CS pos: 23-24. AYA-VT. Pr: 0.9664	2B	0	yes
TraesCS2B02G272100.1	174	SP(Sec/SPI)	0.979127	0.020873	CS pos: 23-24. AAG-AP. Pr: 0.4945	2B	0	yes
TraesCS2B02G279700.1	197	SP(Sec/SPI)	0.878568	0.121432	CS pos: 41-42. AVA-TN. Pr: 0.3343	2B	0	yes
TraesCS2B02G282000.1	229	SP(Sec/SPI)	0.992865	0.007135	CS pos: 19-20. CAA-DT. Pr: 0.8445	2B	0	yes
TraesCS2B02G284700.1	199	SP(Sec/SPI)	0.981252	0.018748	CS pos: 24-25. TVA-VD. Pr: 0.5353	2B	0	yes
TraesCS2B02G290000LC.1	227	SP(Sec/SPI)	0.994175	0.005825	CS pos: 22-23. AVA-QK. Pr: 0.6816	2B	0	yes
TraesCS2B02G304500LC.1	58	SP(Sec/SPI)	0.972573	0.027427	CS pos: 24-25. AAA-AE. Pr: 0.3801	2B	0	yes
TraesCS2B02G316900.1	182	SP(Sec/SPI)	0.994329	0.005671	CS pos: 22-23. SQA-FL. Pr: 0.9472	2B	0	yes
TraesCS2B02G329900.1	239	SP(Sec/SPI)	0.980413	0.019587	CS pos: 20-21. SLA-VA. Pr: 0.3419	2B	0	yes
TraesCS2B02G330200.1	181	SP(Sec/SPI)	0.997514	0.002486	CS pos: 22-23. AFA-SV. Pr: 0.8327	2B	0	yes
TraesCS2B02G334600LC.1	112	SP(Sec/SPI)	0.896272	0.103728	CS pos: 19-20. MSC-TT. Pr: 0.2100	2B	0	yes
TraesCS2B02G343400.1	54	SP(Sec/SPI)	0.547305	0.452695	CS pos: 21-22. VLA-YQ. Pr: 0.4301	2B	0	yes
TraesCS2B02G344300.1	197	SP(Sec/SPI)	0.997155	0.002845	CS pos: 25-26. AHP-AP. Pr: 0.7134	2B	0	yes
TraesCS2B02G396200.1	193	SP(Sec/SPI)	0.986113	0.013887	CS pos: 25-26. AHA-GR. Pr: 0.9253	2B	0	yes
TraesCS2B02G399000LC.1	137	SP(Sec/SPI)	0.519262	0.480738	CS pos: 36-37. AAT-IS. Pr: 0.1158	2B	0	yes
TraesCS2B02G410800.1	193	SP(Sec/SPI)	0.994058	0.005942	CS pos: 24-25. ARA-AS. Pr: 0.7618	2B	0	yes
TraesCS2B02G412000LC.1	124	SP(Sec/SPI)	0.521032	0.478968	CS pos: 25-26. TTA-TL. Pr: 0.2823	2B	0	yes
TraesCS2B02G433500.1	196	SP(Sec/SPI)	0.90838	0.09162	CS pos: 29-30. ALS-CQ. Pr: 0.4539	2B	0	yes
TraesCS2B02G437700.1	190	SP(Sec/SPI)	0.99538	0.00462	CS pos: 24-25. VLG-QG. Pr: 0.6898	2B	0	yes
TraesCS2B02G440300LC.1	152	SP(Sec/SPI)	0.762333	0.237667	CS pos: 18-19. VMA-QT. Pr: 0.4736	2B	0	yes
TraesCS2B02G454600.2	243	SP(Sec/SPI)	0.961786	0.038214	CS pos: 31-32. GRA-DI. Pr: 0.8020	2B	0	yes
TraesCS2B02G472300LC.1	193	SP(Sec/SPI)	0.969126	0.030874	CS pos: 22-23. VDA-EP. Pr: 0.9190	2B	0	yes
TraesCS2B02G482200.1	79	SP(Sec/SPI)	0.996371	0.003629	CS pos: 20-21. CDG-RE. Pr: 0.7891	2B	0	yes
TraesCS2B02G482500.1	78	SP(Sec/SPI)	0.996494	0.003506	CS pos: 20-21. CDG-RE. Pr: 0.7234	2B	0	yes
TraesCS2B02G482600.1	76	SP(Sec/SPI)	0.998215	0.001785	CS pos: 20-21. CEG-RE. Pr: 0.8831	2B	0	yes
TraesCS2B02G482700.1	77	SP(Sec/SPI)	0.997446	0.002554	CS pos: 20-21. CEG-RE. Pr: 0.8889	2B	0	yes
TraesCS2B02G482900.1	80	SP(Sec/SPI)	0.995606	0.004394	CS pos: 20-21. CDG-RE. Pr: 0.6307	2B	0	yes
TraesCS2B02G488100.1	122	SP(Sec/SPI)	0.932319	0.067681	CS pos: 21-22. SNA-EK. Pr: 0.6748	2B	0	yes
TraesCS2B02G488300.1	122	SP(Sec/SPI)	0.919345	0.080655	CS pos: 21-22. SNA-EK. Pr: 0.6194	2B	0	yes
TraesCS2B02G489000.1	122	SP(Sec/SPI)	0.919345	0.080655	CS pos: 21-22. SNA-EK. Pr: 0.6194	2B	0	yes
TraesCS2B02G490400.1	182	SP(Sec/SPI)	0.914651	0.085349	CS pos: 24-25. CGG-AT. Pr: 0.2791	2B	0	yes
TraesCS2B02G494800.1	153	SP(Sec/SPI)	0.949278	0.050722	CS pos: 23-24. SSA-AS. Pr: 0.4901	2B	0	yes
TraesCS2B02G500300LC.1	165	SP(Sec/SPI)	0.593018	0.406982	CS pos: 20-21. GHA-IG. Pr: 0.4650	2B	0	yes
TraesCS2B02G500700.1	114	SP(Sec/SPI)	0.999445	0.000555	CS pos: 24-25. ASG-AV. Pr: 0.6345	2B	0	yes
TraesCS2B02G500800.1	114	SP(Sec/SPI)	0.999445	0.000555	CS pos: 24-25. ASG-AV. Pr: 0.6345	2B	0	yes
TraesCS2B02G500900.1	114	SP(Sec/SPI)	0.99947	0.00053	CS pos: 24-25. ASG-AV. Pr: 0.6524	2B	0	yes
TraesCS2B02G510500.1	204	SP(Sec/SPI)	0.998438	0.001562	CS pos: 25-26. AEA-GK. Pr: 0.7529	2B	0	yes
TraesCS2B02G510700.1	176	SP(Sec/SPI)	0.997889	0.002111	CS pos: 25-26. AEA-GK. Pr: 0.8840	2B	0	yes
TraesCS2B02G512500.1	173	SP(Sec/SPI)	0.996526	0.003474	CS pos: 21-22. SSA-SI. Pr: 0.7766	2B	0	yes
TraesCS2B02G530200LC.1	129	SP(Sec/SPI)	0.973065	0.026935	CS pos: 21-22. ATA-QA. Pr: 0.3144	2B	0	yes
TraesCS2B02G547500LC.1	67	SP(Sec/SPI)	0.964531	0.035469	CS pos: 15-16. SRA-AR. Pr: 0.6493	2B	0	yes
TraesCS2B02G564900LC.1	177	SP(Sec/SPI)	0.520864	0.479136	CS pos: 17-18. AGG-IR. Pr: 0.3121	2B	0	yes
TraesCS2B02G572000.1	172	SP(Sec/SPI)	0.991492	0.008508	CS pos: 22-23. ASA-AI. Pr: 0.8682	2B	0	yes
TraesCS2B02G572100.1	172	SP(Sec/SPI)	0.995489	0.004511	CS pos: 22-23. ASA-AI. Pr: 0.8700	2B	0	yes
TraesCS2B02G572200.1	171	SP(Sec/SPI)	0.973761	0.026239	CS pos: 22-23. ASA-AI. Pr: 0.8466	2B	0	yes
TraesCS2B02G578100.1	167	SP(Sec/SPI)	0.884233	0.115767	CS pos: 18-19. VLA-IS. Pr: 0.7825	2B	0	yes
TraesCS2B02G582500.1	165	SP(Sec/SPI)	0.998623	0.001377	CS pos: 21-22. SRA-AD. Pr: 0.9407	2B	0	yes
TraesCS2B02G592100LC.1	154	SP(Sec/SPI)	0.909826	0.090174	CS pos: 13-14. GHA-IG. Pr: 0.2364	2B	0	yes
TraesCS2B02G610600LC.1	131	SP(Sec/SPI)	0.750046	0.249954	CS pos: 29-30. CSS-FS. Pr: 0.2445	2B	0	yes
TraesCS2B02G664400LC.1	117	SP(Sec/SPI)	0.620651	0.379349	CS pos: 41-42. ASS-SE. Pr: 0.2319	2B	0	yes
TraesCS2B02G708600LC.1	134	SP(Sec/SPI)	0.820017	0.179983	CS pos: 17-18. VHN-QH. Pr: 0.5822	2B	0	yes
TraesCS2B02G880000LC.1	112	SP(Sec/SPI)	0.570516	0.429484	CS pos: 20-21. VIC-GL. Pr: 0.2664	2B	0	yes
TraesCS2B02G922200LC.1	102	SP(Sec/SPI)	0.716963	0.283037	CS pos: 29-30. SWA-WE. Pr: 0.6957	2B	0	yes
TraesCS2B02G542000.1	120	SP(Sec/SPI)	0.999302	0.000698	CS pos: 27-28. TQA-KK. Pr: 0.3856	2B	0	No
TraesCS2B02G542000.2	118	SP(Sec/SPI)	0.999299	0.000701	CS pos: 27-28. TQA-KK. Pr: 0.3865	2B	0	No
TraesCS2B02G542000.3	152	SP(Sec/SPI)	0.999389	0.000611	CS pos: 27-28. TQA-KK. Pr: 0.3891	2B	0	No
TraesCS2B02G004300.1	71	SP(Sec/SPI)	0.999398	0.000602	CS pos: 26-27. FDA-KT. Pr: 0.9133	2B	0	No
TraesCS2B02G004300LC.1	226	SP(Sec/SPI)	0.937804	0.062196	CS pos: 25-26. CSC-ES. Pr: 0.4830	2B	0	No
TraesCS2B02G008800.1	188	SP(Sec/SPI)	0.95241	0.04759	CS pos: 32-33. LQG-AG. Pr: 0.6717	2B	0	No
TraesCS2B02G009700.1	114	SP(Sec/SPI)	0.997161	0.002839	CS pos: 22-23. CSA-TI. Pr: 0.3244	2B	0	No
TraesCS2B02G009800.1	124	SP(Sec/SPI)	0.996264	0.003736	CS pos: 22-23. CSA-TI. Pr: 0.4900	2B	0	No
TraesCS2B02G010700.1	190	SP(Sec/SPI)	0.992872	0.007128	CS pos: 22-23. ASC-NV. Pr: 0.4327	2B	0	No
TraesCS2B02G011100.1	106	SP(Sec/SPI)	0.547027	0.452973	CS pos: 17-18. LES-VR. Pr: 0.3431	2B	0	No
TraesCS2B02G011200.1	201	SP(Sec/SPI)	0.994024	0.005976	CS pos: 22-23. ASC-NV. Pr: 0.4441	2B	0	No
TraesCS2B02G011300.1	201	SP(Sec/SPI)	0.994173	0.005827	CS pos: 22-23. ASC-NV. Pr: 0.4416	2B	0	No
TraesCS2B02G011700.1	93	SP(Sec/SPI)	0.999885	0.000115	CS pos: 24-25. TDA-QQ. Pr: 0.9804	2B	0	No
TraesCS2B02G012000LC.1	176	SP(Sec/SPI)	0.831062	0.168938	CS pos: 28-29. AKA-VP. Pr: 0.6671	2B	0	No
TraesCS2B02G014400LC.1	175	SP(Sec/SPI)	0.804254	0.195746	CS pos: 24-25. ASC-RS. Pr: 0.3467	2B	0	No
TraesCS2B02G016300LC.1	74	SP(Sec/SPI)	0.890045	0.109955	CS pos: 21-22. VFS-SM. Pr: 0.2835	2B	0	No
TraesCS2B02G020900.1	111	SP(Sec/SPI)	0.990225	0.009775	CS pos: 28-29. AQC-RI. Pr: 0.5624	2B	0	No
TraesCS2B02G021200.1	201	SP(Sec/SPI)	0.994694	0.005306	CS pos: 22-23. TSS-MP. Pr: 0.3431	2B	0	No
TraesCS2B02G023700.1	161	SP(Sec/SPI)	0.774007	0.225993	CS pos: 25-26. TYA-SG. Pr: 0.4285	2B	0	No
TraesCS2B02G025500LC.1	101	SP(Sec/SPI)	0.849598	0.150402	CS pos: 19-20. TYG-FP. Pr: 0.7983	2B	0	No
TraesCS2B02G026300LC.1	196	SP(Sec/SPI)	0.693031	0.306969	CS pos: 18-19. SSC-KV. Pr: 0.2607	2B	0	No
TraesCS2B02G028000.1	203	SP(Sec/SPI)	0.943165	0.056835	CS pos: 29-30. SDG-RR. Pr: 0.4501	2B	0	No
TraesCS2B02G028500.1	203	SP(Sec/SPI)	0.944943	0.055057	CS pos: 24-25. GMA-DH. Pr: 0.4232	2B	0	No
TraesCS2B02G032000LC.1	94	SP(Sec/SPI)	0.789161	0.210839	CS pos: 28-29. ATA-RR. Pr: 0.5328	2B	0	No
TraesCS2B02G034400.1	94	SP(Sec/SPI)	0.701014	0.298986	CS pos: 34-35. VLS-SE. Pr: 0.2698	2B	0	No
TraesCS2B02G034500.1	91	SP(Sec/SPI)	0.847022	0.152978	CS pos: 31-32. VMS-SE. Pr: 0.5038	2B	0	No
TraesCS2B02G040200.1	158	SP(Sec/SPI)	0.602669	0.397331	CS pos: 20-21. LSA-YQ. Pr: 0.1658	2B	0	No
TraesCS2B02G049000.1	214	SP(Sec/SPI)	0.996165	0.003835	CS pos: 22-23. ASA-SS. Pr: 0.6817	2B	0	No
TraesCS2B02G059700.1	88	SP(Sec/SPI)	0.887358	0.112642	CS pos: 27-28. GLA-IR. Pr: 0.5348	2B	0	No
TraesCS2B02G059800.1	85	SP(Sec/SPI)	0.992166	0.007834	CS pos: 19-20. CTC-MP. Pr: 0.5871	2B	0	No
TraesCS2B02G059810LC.1	80	SP(Sec/SPI)	0.997918	0.002082	CS pos: 16-17. VNA-CT. Pr: 0.4706	2B	0	No
TraesCS2B02G060400.1	80	SP(Sec/SPI)	0.998358	0.001642	CS pos: 18-19. ACA-VS. Pr: 0.3113	2B	0	No
TraesCS2B02G060500.1	88	SP(Sec/SPI)	0.89199	0.10801	CS pos: 25-26. TEG-LA. Pr: 0.4293	2B	0	No
TraesCS2B02G060600.1	85	SP(Sec/SPI)	0.99125	0.00875	CS pos: 19-20. CTC-MP. Pr: 0.6484	2B	0	No
TraesCS2B02G061200.1	113	SP(Sec/SPI)	0.863449	0.136551	CS pos: 28-29. AHQ-SQ. Pr: 0.2920	2B	0	No
TraesCS2B02G061300.1	106	SP(Sec/SPI)	0.962635	0.037365	CS pos: 24-25. LEG-VA. Pr: 0.4908	2B	0	No
TraesCS2B02G061400.1	106	SP(Sec/SPI)	0.964297	0.035703	CS pos: 24-25. LEG-VA. Pr: 0.4916	2B	0	No
TraesCS2B02G061800.1	106	SP(Sec/SPI)	0.901489	0.098511	CS pos: 24-25. LEG-VA. Pr: 0.3366	2B	0	No
TraesCS2B02G061800LC.1	70	SP(Sec/SPI)	0.999229	0.000771	CS pos: 20-21. AAA-AS. Pr: 0.4055	2B	0	No
TraesCS2B02G062000.1	76	SP(Sec/SPI)	0.999234	0.000766	CS pos: 28-29. AQA-RE. Pr: 0.8316	2B	0	No
TraesCS2B02G062100.1	79	SP(Sec/SPI)	0.999667	0.000333	CS pos: 28-29. AQA-EE. Pr: 0.8074	2B	0	No
TraesCS2B02G062200.1	74	SP(Sec/SPI)	0.998899	0.001101	CS pos: 20-21. AAA-AP. Pr: 0.6185	2B	0	No
TraesCS2B02G062300.1	72	SP(Sec/SPI)	0.998451	0.001549	CS pos: 20-21. AAA-AS. Pr: 0.3128	2B	0	No
TraesCS2B02G062600.1	84	SP(Sec/SPI)	0.989662	0.010338	CS pos: 19-20. CVC-MP. Pr: 0.5545	2B	0	No
TraesCS2B02G062800.1	80	SP(Sec/SPI)	0.997891	0.002109	CS pos: 18-19. ACA-VS. Pr: 0.3139	2B	0	No
TraesCS2B02G063200.1	188	SP(Sec/SPI)	0.99669	0.00331	CS pos: 25-26. ARA-ST. Pr: 0.7965	2B	0	No
TraesCS2B02G064200.1	175	SP(Sec/SPI)	0.987411	0.012589	CS pos: 27-28. AGA-AH. Pr: 0.4222	2B	0	No
TraesCS2B02G066000LC.1	79	SP(Sec/SPI)	0.993488	0.006512	CS pos: 29-30. AHG-LT. Pr: 0.4011	2B	0	No
TraesCS2B02G069600.1	203	SP(Sec/SPI)	0.979635	0.020365	CS pos: 24-25. AAA-SE. Pr: 0.4384	2B	0	No
TraesCS2B02G069620.1	184	SP(Sec/SPI)	0.980176	0.019824	CS pos: 24-25. AAA-SE. Pr: 0.4357	2B	0	No
TraesCS2B02G069630.1	184	SP(Sec/SPI)	0.980176	0.019824	CS pos: 24-25. AAA-SE. Pr: 0.4357	2B	0	No
TraesCS2B02G069650.1	184	SP(Sec/SPI)	0.980176	0.019824	CS pos: 24-25. AAA-SE. Pr: 0.4357	2B	0	No
TraesCS2B02G069661.1	184	SP(Sec/SPI)	0.979635	0.020365	CS pos: 24-25. AAA-SE. Pr: 0.4384	2B	0	No
TraesCS2B02G073700LC.1	89	SP(Sec/SPI)	0.978407	0.021593	CS pos: 20-21. AAG-EG. Pr: 0.4937	2B	0	No
TraesCS2B02G074300LC.1	219	SP(Sec/SPI)	0.729715	0.270285	CS pos: 22-23. VYS-LD. Pr: 0.5883	2B	0	No
TraesCS2B02G075400.1	208	SP(Sec/SPI)	0.998126	0.001874	CS pos: 22-23. AEA-AS. Pr: 0.7875	2B	0	No
TraesCS2B02G075500.1	167	SP(Sec/SPI)	0.998926	0.001074	CS pos: 22-23. TEA-AS. Pr: 0.9555	2B	0	No
TraesCS2B02G075700.1	212	SP(Sec/SPI)	0.99878	0.00122	CS pos: 22-23. AEA-VS. Pr: 0.5046	2B	0	No
TraesCS2B02G075800.1	209	SP(Sec/SPI)	0.998814	0.001186	CS pos: 22-23. AEA-AS. Pr: 0.6984	2B	0	No
TraesCS2B02G076300.1	159	SP(Sec/SPI)	0.894106	0.105894	CS pos: 16-17. AYS-AR. Pr: 0.4792	2B	0	No
TraesCS2B02G079800.1	230	SP(Sec/SPI)	0.992687	0.007313	CS pos: 29-30. CGA-QV. Pr: 0.6236	2B	0	No
TraesCS2B02G079900.1	232	SP(Sec/SPI)	0.959283	0.040717	CS pos: 31-32. CGA-QL. Pr: 0.2875	2B	0	No
TraesCS2B02G081400LC.1	144	SP(Sec/SPI)	0.859543	0.140457	CS pos: 25-26. ASG-RG. Pr: 0.3709	2B	0	No
TraesCS2B02G088200.1	216	SP(Sec/SPI)	0.972728	0.027272	CS pos: 27-28. ALA-AA. Pr: 0.5991	2B	0	No
TraesCS2B02G090300.1	213	SP(Sec/SPI)	0.996729	0.003271	CS pos: 22-23. SLA-LT. Pr: 0.5735	2B	0	No
TraesCS2B02G090900.1	239	SP(Sec/SPI)	0.997778	0.002222	CS pos: 27-28. VNA-RH. Pr: 0.9831	2B	0	No
TraesCS2B02G092800.1	194	SP(Sec/SPI)	0.981966	0.018034	CS pos: 22-23. ASA-AR. Pr: 0.8194	2B	0	No
TraesCS2B02G092800LC.1	112	SP(Sec/SPI)	0.689572	0.310428	CS pos: 32-33. GVA-KS. Pr: 0.3937	2B	0	No
TraesCS2B02G093800LC.1	112	SP(Sec/SPI)	0.661891	0.338109	CS pos: 23-24. SIS-QW. Pr: 0.2385	2B	0	No
TraesCS2B02G096400.1	187	SP(Sec/SPI)	0.957305	0.042695	CS pos: 26-27. ASA-SV. Pr: 0.3557	2B	0	No
TraesCS2B02G102600.1	78	SP(Sec/SPI)	0.773886	0.226114	CS pos: 21-22. SWS-AI. Pr: 0.2806	2B	0	No
TraesCS2B02G102600LC.1	62	SP(Sec/SPI)	0.716676	0.283324	CS pos: 22-23. RNG-CI. Pr: 0.2860	2B	0	No
TraesCS2B02G106500LC.1	66	SP(Sec/SPI)	0.839667	0.160333	CS pos: 24-25. IYG-AQ. Pr: 0.7304	2B	0	No
TraesCS2B02G110000.1	127	SP(Sec/SPI)	0.995411	0.004589	CS pos: 27-28. TVA-DR. Pr: 0.4717	2B	0	No
TraesCS2B02G110100.1	125	SP(Sec/SPI)	0.983081	0.016919	CS pos: 33-34. TDC-AK. Pr: 0.6489	2B	0	No
TraesCS2B02G110100.2	126	SP(Sec/SPI)	0.981518	0.018482	CS pos: 33-34. TDC-AK. Pr: 0.6441	2B	0	No
TraesCS2B02G111300LC.1	239	SP(Sec/SPI)	0.996883	0.003117	CS pos: 27-28. VNA-RH. Pr: 0.9841	2B	0	No
TraesCS2B02G112500.1	160	SP(Sec/SPI)	0.991953	0.008047	CS pos: 24-25. AAG-QG. Pr: 0.4887	2B	0	No
TraesCS2B02G114300.1	104	SP(Sec/SPI)	0.954942	0.045058	CS pos: 27-28. TQC-QI. Pr: 0.7559	2B	0	No
TraesCS2B02G119900LC.1	187	SP(Sec/SPI)	0.957305	0.042695	CS pos: 26-27. ASA-SV. Pr: 0.3557	2B	0	No
TraesCS2B02G124400.1	102	SP(Sec/SPI)	0.993577	0.006423	CS pos: 22-23. ASA-QL. Pr: 0.8137	2B	0	No
TraesCS2B02G124700LC.1	111	SP(Sec/SPI)	0.527458	0.472542	CS pos: 22-23. CVA-AP. Pr: 0.3120	2B	0	No
TraesCS2B02G125300LC.1	98	SP(Sec/SPI)	0.616725	0.383275	CS pos: 20-21. TYM-ST. Pr: 0.2399	2B	0	No
TraesCS2B02G128100.1	95	SP(Sec/SPI)	0.998719	0.001281	CS pos: 22-23. CQA-VS. Pr: 0.7481	2B	0	No
TraesCS2B02G130300LC.1	112	SP(Sec/SPI)	0.652952	0.347048	CS pos: 31-32. MVC-PP. Pr: 0.1563	2B	0	No
TraesCS2B02G137200.1	141	SP(Sec/SPI)	0.670498	0.329502	CS pos: 30-31. SAA-TS. Pr: 0.1836	2B	0	No
TraesCS2B02G142300.1	98	SP(Sec/SPI)	0.797682	0.202318	CS pos: 36-37. TDG-EI. Pr: 0.3529	2B	0	No
TraesCS2B02G148400.1	122	SP(Sec/SPI)	0.990881	0.009119	CS pos: 23-24. AAA-LG. Pr: 0.4043	2B	0	No
TraesCS2B02G158100.1	141	SP(Sec/SPI)	0.977451	0.022549	CS pos: 30-31. ASG-AP. Pr: 0.7597	2B	0	No
TraesCS2B02G158600.1	197	SP(Sec/SPI)	0.555594	0.444406	CS pos: 22-23. ACG-SV. Pr: 0.1779	2B	0	No
TraesCS2B02G159100.1	215	SP(Sec/SPI)	0.978327	0.021673	CS pos: 22-23. AYS-NG. Pr: 0.7617	2B	0	No
TraesCS2B02G166500LC.1	129	SP(Sec/SPI)	0.676043	0.323957	CS pos: 30-31. ANG-GA. Pr: 0.3932	2B	0	No
TraesCS2B02G167300LC.1	144	SP(Sec/SPI)	0.580624	0.419376	CS pos: 24-25. SHT-SR. Pr: 0.3117	2B	0	No
TraesCS2B02G168810LC.1	87	SP(Sec/SPI)	0.628025	0.371975	CS pos: 28-29. VGR-NL. Pr: 0.2097	2B	0	No
TraesCS2B02G173500LC.1	127	SP(Sec/SPI)	0.993715	0.006285	CS pos: 23-24. ASG-QL. Pr: 0.6139	2B	0	No
TraesCS2B02G173600LC.1	123	SP(Sec/SPI)	0.94058	0.05942	CS pos: 23-24. CAG-DI. Pr: 0.2882	2B	0	No
TraesCS2B02G174600LC.1	104	SP(Sec/SPI)	0.610204	0.389796	CS pos: 21-22. SSV-TD. Pr: 0.1150	2B	0	No
TraesCS2B02G176000.1	178	SP(Sec/SPI)	0.983842	0.016158	CS pos: 27-28. AGA-AA. Pr: 0.4089	2B	0	No
TraesCS2B02G176400.1	200	SP(Sec/SPI)	0.99071	0.00929	CS pos: 29-30. AHG-LT. Pr: 0.5474	2B	0	No
TraesCS2B02G176500.1	202	SP(Sec/SPI)	0.993913	0.006087	CS pos: 29-30. AHG-LT. Pr: 0.6034	2B	0	No
TraesCS2B02G176600.1	196	SP(Sec/SPI)	0.953101	0.046899	CS pos: 25-26. VAA-AD. Pr: 0.5227	2B	0	No
TraesCS2B02G180300.1	179	SP(Sec/SPI)	0.98462	0.01538	CS pos: 24-25. ANA-SG. Pr: 0.3827	2B	0	No
TraesCS2B02G180800.1	229	SP(Sec/SPI)	0.998223	0.001777	CS pos: 35-36. ARA-LR. Pr: 0.9424	2B	0	No
TraesCS2B02G182200.1	92	SP(Sec/SPI)	0.9444	0.0556	CS pos: 26-27. SHA-AR. Pr: 0.8507	2B	0	No
TraesCS2B02G182400.1	128	SP(Sec/SPI)	0.994744	0.005256	CS pos: 27-28. ASA-GE. Pr: 0.3469	2B	0	No
TraesCS2B02G182500LC.1	98	SP(Sec/SPI)	0.997904	0.002096	CS pos: 20-21. VAA-AP. Pr: 0.3458	2B	0	No
TraesCS2B02G182900.1	241	SP(Sec/SPI)	0.999797	0.000203	CS pos: 20-21. SSA-EE. Pr: 0.7406	2B	0	No
TraesCS2B02G183500LC.1	101	SP(Sec/SPI)	0.630156	0.369844	CS pos: 17-18. TYA-CS. Pr: 0.3463	2B	0	No
TraesCS2B02G186100LC.1	124	SP(Sec/SPI)	0.938447	0.061553	CS pos: 23-24. TCA-RN. Pr: 0.6135	2B	0	No
TraesCS2B02G190300.1	80	SP(Sec/SPI)	0.999389	0.000611	CS pos: 26-27. SEA-KT. Pr: 0.9083	2B	0	No
TraesCS2B02G193400.1	103	SP(Sec/SPI)	0.996672	0.003328	CS pos: 25-26. AQG-TT. Pr: 0.6722	2B	0	No
TraesCS2B02G200500LC.1	40	SP(Sec/SPI)	0.831993	0.168007	CS pos: 22-23. CHA-GK. Pr: 0.6026	2B	0	No
TraesCS2B02G203700.1	91	SP(Sec/SPI)	0.983443	0.016557	CS pos: 25-26. ASA-AR. Pr: 0.5510	2B	0	No
TraesCS2B02G204800LC.1	92	SP(Sec/SPI)	0.740069	0.259931	CS pos: 22-23. SLG-RP. Pr: 0.2577	2B	0	No
TraesCS2B02G204900.1	155	SP(Sec/SPI)	0.981288	0.018712	CS pos: 23-24. SSA-AR. Pr: 0.7097	2B	0	No
TraesCS2B02G205000.1	128	SP(Sec/SPI)	0.935871	0.064129	CS pos: 24-25. GVA-RI. Pr: 0.3745	2B	0	No
TraesCS2B02G205100.1	181	SP(Sec/SPI)	0.889373	0.110627	CS pos: 27-28. ISA-AR. Pr: 0.6147	2B	0	No
TraesCS2B02G205100.2	162	SP(Sec/SPI)	0.935568	0.064432	CS pos: 27-28. SSA-AR. Pr: 0.6858	2B	0	No
TraesCS2B02G205200.1	124	SP(Sec/SPI)	0.970173	0.029827	CS pos: 23-24. SSG-AR. Pr: 0.6144	2B	0	No
TraesCS2B02G205300.1	104	SP(Sec/SPI)	0.977601	0.022399	CS pos: 24-25. SSA-AR. Pr: 0.5424	2B	0	No
TraesCS2B02G205400.1	104	SP(Sec/SPI)	0.95235	0.04765	CS pos: 28-29. GRA-AR. Pr: 0.5777	2B	0	No
TraesCS2B02G205400LC.1	121	SP(Sec/SPI)	0.949816	0.050184	CS pos: 31-32. AAA-EV. Pr: 0.6803	2B	0	No
TraesCS2B02G206000.1	234	SP(Sec/SPI)	0.987412	0.012588	CS pos: 26-27. SSA-AR. Pr: 0.6783	2B	0	No
TraesCS2B02G206200.1	214	SP(Sec/SPI)	0.981727	0.018273	CS pos: 26-27. SSA-AR. Pr: 0.5911	2B	0	No
TraesCS2B02G206700.1	173	SP(Sec/SPI)	0.995559	0.004441	CS pos: 23-24. SLA-VG. Pr: 0.5843	2B	0	No
TraesCS2B02G208600.1	234	SP(Sec/SPI)	0.989849	0.010151	CS pos: 29-30. SSA-IR. Pr: 0.7079	2B	0	No
TraesCS2B02G210300.1	85	SP(Sec/SPI)	0.976321	0.023679	CS pos: 26-27. AAA-GG. Pr: 0.3731	2B	0	No
TraesCS2B02G211100.1	106	SP(Sec/SPI)	0.998815	0.001185	CS pos: 25-26. TVA-AD. Pr: 0.3862	2B	0	No
TraesCS2B02G211100.2	108	SP(Sec/SPI)	0.998134	0.001866	CS pos: 25-26. TVA-AD. Pr: 0.3889	2B	0	No
TraesCS2B02G215400.1	248	SP(Sec/SPI)	0.935787	0.064213	CS pos: 28-29. SEG-RV. Pr: 0.5331	2B	0	No
TraesCS2B02G215600.1	189	SP(Sec/SPI)	0.996846	0.003154	CS pos: 26-27. SAA-VR. Pr: 0.6604	2B	0	No
TraesCS2B02G226800LC.1	177	SP(Sec/SPI)	0.561053	0.438947	CS pos: 19-20. VGG-GP. Pr: 0.3800	2B	0	No
TraesCS2B02G229200.1	112	SP(Sec/SPI)	0.991322	0.008678	CS pos: 26-27. GSA-AR. Pr: 0.3917	2B	0	No
TraesCS2B02G234700LC.1	107	SP(Sec/SPI)	0.602666	0.397334	CS pos: 19-20. VVM-DK. Pr: 0.1247	2B	0	No
TraesCS2B02G237600.1	116	SP(Sec/SPI)	0.91793	0.08207	CS pos: 21-22. VMA-RQ. Pr: 0.4936	2B	0	No
TraesCS2B02G238000.1	198	SP(Sec/SPI)	0.969389	0.030611	CS pos: 32-33. ALA-RA. Pr: 0.4570	2B	0	No
TraesCS2B02G238100.1	105	SP(Sec/SPI)	0.997602	0.002398	CS pos: 28-29. AQA-WD. Pr: 0.9621	2B	0	No
TraesCS2B02G239800.1	176	SP(Sec/SPI)	0.847426	0.152574	CS pos: 20-21. VAA-GV. Pr: 0.5510	2B	0	No
TraesCS2B02G240500.1	83	SP(Sec/SPI)	0.990603	0.009397	CS pos: 28-29. CQA-KK. Pr: 0.7242	2B	0	No
TraesCS2B02G247700LC.1	235	SP(Sec/SPI)	0.886903	0.113097	CS pos: 18-19. ARG-WN. Pr: 0.8047	2B	0	No
TraesCS2B02G250600.1	146	SP(Sec/SPI)	0.510005	0.489995	CS pos: 27-28. AHS-SD. Pr: 0.2457	2B	0	No
TraesCS2B02G252100LC.1	147	SP(Sec/SPI)	0.560733	0.439267	CS pos: 32-33. VIS-EH. Pr: 0.4212	2B	0	No
TraesCS2B02G259500LC.1	61	SP(Sec/SPI)	0.999225	0.000775	CS pos: 26-27. SEA-KT. Pr: 0.9125	2B	0	No
TraesCS2B02G260200LC.1	113	SP(Sec/SPI)	0.626071	0.373929	CS pos: 31-32. SSA-QK. Pr: 0.3911	2B	0	No
TraesCS2B02G260400.1	78	SP(Sec/SPI)	0.914533	0.085467	CS pos: 25-26. ISA-AL. Pr: 0.3569	2B	0	No
TraesCS2B02G261000LC.1	156	SP(Sec/SPI)	0.985988	0.014012	CS pos: 19-20. AAA-GG. Pr: 0.6007	2B	0	No
TraesCS2B02G262100.1	109	SP(Sec/SPI)	0.70723	0.29277	CS pos: 19-20. ITS-QF. Pr: 0.2374	2B	0	No
TraesCS2B02G264800LC.1	117	SP(Sec/SPI)	0.537745	0.462255	CS pos: 22-23. VYL-NE. Pr: 0.1810	2B	0	No
TraesCS2B02G265500LC.1	178	SP(Sec/SPI)	0.986958	0.013042	CS pos: 19-20. VLA-AG. Pr: 0.5414	2B	0	No
TraesCS2B02G266100LC.1	142	SP(Sec/SPI)	0.600513	0.399487	CS pos: 23-24. TWC-GA. Pr: 0.1800	2B	0	No
TraesCS2B02G267600.1	129	SP(Sec/SPI)	0.972187	0.027813	CS pos: 22-23. LSA-SV. Pr: 0.3785	2B	0	No
TraesCS2B02G274800LC.1	105	SP(Sec/SPI)	0.955944	0.044056	CS pos: 16-17. CCA-KD. Pr: 0.5170	2B	0	No
TraesCS2B02G275300.1	87	SP(Sec/SPI)	0.995288	0.004712	CS pos: 26-27. AGA-TA. Pr: 0.4228	2B	0	No
TraesCS2B02G275300.2	88	SP(Sec/SPI)	0.993811	0.006189	CS pos: 26-27. AGA-TA. Pr: 0.4217	2B	0	No
TraesCS2B02G275500.1	142	SP(Sec/SPI)	0.997956	0.002044	CS pos: 26-27. SSA-DG. Pr: 0.4290	2B	0	No
TraesCS2B02G278200.1	231	SP(Sec/SPI)	0.999596	0.000404	CS pos: 20-21. AAA-QE. Pr: 0.6372	2B	0	No
TraesCS2B02G278300.1	202	SP(Sec/SPI)	0.983537	0.016463	CS pos: 27-28. VDG-GS. Pr: 0.6949	2B	0	No
TraesCS2B02G282100.1	196	SP(Sec/SPI)	0.988915	0.011085	CS pos: 22-23. SIA-DD. Pr: 0.5882	2B	0	No
TraesCS2B02G284100.1	85	SP(Sec/SPI)	0.735151	0.264849	CS pos: 16-17. SVA-GF. Pr: 0.3441	2B	0	No
TraesCS2B02G284200.1	230	SP(Sec/SPI)	0.874457	0.125543	CS pos: 24-25. AVA-AL. Pr: 0.2922	2B	0	No
TraesCS2B02G284200.2	148	SP(Sec/SPI)	0.874457	0.125543	CS pos: 24-25. AVA-AL. Pr: 0.2922	2B	0	No
TraesCS2B02G286400LC.1	120	SP(Sec/SPI)	0.975884	0.024116	CS pos: 19-20. VSG-KD. Pr: 0.9056	2B	0	No
TraesCS2B02G293100.1	62	SP(Sec/SPI)	0.981553	0.018447	CS pos: 25-26. VGA-AR. Pr: 0.5709	2B	0	No
TraesCS2B02G293600.1	145	SP(Sec/SPI)	0.979578	0.020422	CS pos: 23-24. AAA-EI. Pr: 0.5465	2B	0	No
TraesCS2B02G294200.1	66	SP(Sec/SPI)	0.977623	0.022377	CS pos: 25-26. VLA-AA. Pr: 0.4862	2B	0	No
TraesCS2B02G294300.1	64	SP(Sec/SPI)	0.964769	0.035231	CS pos: 29-30. VSA-RT. Pr: 0.8040	2B	0	No
TraesCS2B02G294600LC.1	229	SP(Sec/SPI)	0.905739	0.094261	CS pos: 28-29. SEG-RV. Pr: 0.5054	2B	0	No
TraesCS2B02G295000.1	112	SP(Sec/SPI)	0.996504	0.003496	CS pos: 23-24. ANG-DI. Pr: 0.6120	2B	0	No
TraesCS2B02G299900.1	111	SP(Sec/SPI)	0.815878	0.184122	CS pos: 21-22. AMA-NR. Pr: 0.6108	2B	0	No
TraesCS2B02G303700.1	217	SP(Sec/SPI)	0.687135	0.312865	CS pos: 24-25. SMT-RP. Pr: 0.2160	2B	0	No
TraesCS2B02G305200.1	166	SP(Sec/SPI)	0.998287	0.001713	CS pos: 24-25. AVA-ND. Pr: 0.9061	2B	0	No
TraesCS2B02G310300.1	114	SP(Sec/SPI)	0.933922	0.066078	CS pos: 16-17. GNA-SP. Pr: 0.6046	2B	0	No
TraesCS2B02G310400LC.1	103	SP(Sec/SPI)	0.952102	0.047898	CS pos: 24-25. CLG-DL. Pr: 0.8251	2B	0	No
TraesCS2B02G313300.1	127	SP(Sec/SPI)	0.999472	0.000528	CS pos: 20-21. CLA-AP. Pr: 0.4495	2B	0	No
TraesCS2B02G313400.1	121	SP(Sec/SPI)	0.994492	0.005508	CS pos: 27-28. AGA-KD. Pr: 0.4474	2B	0	No
TraesCS2B02G315000.1	89	SP(Sec/SPI)	0.975862	0.024138	CS pos: 38-39. CEA-SR. Pr: 0.5384	2B	0	No
TraesCS2B02G316700.1	137	SP(Sec/SPI)	0.990348	0.009652	CS pos: 32-33. AAA-KP. Pr: 0.5472	2B	0	No
TraesCS2B02G319500LC.1	170	SP(Sec/SPI)	0.741275	0.258725	CS pos: 19-20. SSS-LP. Pr: 0.3840	2B	0	No
TraesCS2B02G320100LC.1	106	SP(Sec/SPI)	0.592129	0.407871	CS pos: 26-27. VHA-LW. Pr: 0.5706	2B	0	No
TraesCS2B02G325700.1	126	SP(Sec/SPI)	0.99051	0.00949	CS pos: 23-24. CAA-AQ. Pr: 0.5647	2B	0	No
TraesCS2B02G327100.1	158	SP(Sec/SPI)	0.936828	0.063172	CS pos: 29-30. TST-AP. Pr: 0.5580	2B	0	No
TraesCS2B02G330200LC.1	210	SP(Sec/SPI)	0.908874	0.091126	CS pos: 27-28. SVG-QQ. Pr: 0.4660	2B	0	No
TraesCS2B02G332700.1	129	SP(Sec/SPI)	0.930703	0.069297	CS pos: 33-34. SFA-AS. Pr: 0.5500	2B	0	No
TraesCS2B02G340600.1	149	SP(Sec/SPI)	0.900282	0.099718	CS pos: 32-33. THG-AR. Pr: 0.2304	2B	0	No
TraesCS2B02G342700.1	103	SP(Sec/SPI)	0.981491	0.018509	CS pos: 27-28. VLA-AR. Pr: 0.3332	2B	0	No
TraesCS2B02G346900.1	108	SP(Sec/SPI)	0.998819	0.001181	CS pos: 23-24. IKA-AD. Pr: 0.8496	2B	0	No
TraesCS2B02G348100.1	121	SP(Sec/SPI)	0.59035	0.40965	CS pos: 31-32. ACA-RH. Pr: 0.4433	2B	0	No
TraesCS2B02G351000LC.1	92	SP(Sec/SPI)	0.997783	0.002217	CS pos: 22-23. ARA-VT. Pr: 0.7217	2B	0	No
TraesCS2B02G353000.1	105	SP(Sec/SPI)	0.840332	0.159668	CS pos: 32-33. ATA-SS. Pr: 0.4723	2B	0	No
TraesCS2B02G353500LC.1	199	SP(Sec/SPI)	0.887517	0.112483	CS pos: 24-25. AHA-KT. Pr: 0.5708	2B	0	No
TraesCS2B02G356700LC.1	115	SP(Sec/SPI)	0.558433	0.441567	CS pos: 38-39. VAG-EV. Pr: 0.3473	2B	0	No
TraesCS2B02G359700.1	71	SP(Sec/SPI)	0.851689	0.148311	CS pos: 25-26. VHQ-AV. Pr: 0.4512	2B	0	No
TraesCS2B02G362100.1	108	SP(Sec/SPI)	0.997685	0.002315	CS pos: 27-28. AVG-LP. Pr: 0.8789	2B	0	No
TraesCS2B02G363700LC.1	217	SP(Sec/SPI)	0.952813	0.047187	CS pos: 21-22. SYA-DD. Pr: 0.8007	2B	0	No
TraesCS2B02G363700LC.2	182	SP(Sec/SPI)	0.960134	0.039866	CS pos: 21-22. SYA-DD. Pr: 0.8057	2B	0	No
TraesCS2B02G364300.1	220	SP(Sec/SPI)	0.999177	0.000823	CS pos: 18-19. ALA-TP. Pr: 0.6817	2B	0	No
TraesCS2B02G368800.1	88	SP(Sec/SPI)	0.997091	0.002909	CS pos: 30-31. AVA-QS. Pr: 0.6164	2B	0	No
TraesCS2B02G368900.1	88	SP(Sec/SPI)	0.999284	0.000716	CS pos: 30-31. AVA-QN. Pr: 0.8740	2B	0	No
TraesCS2B02G370000.1	77	SP(Sec/SPI)	0.963205	0.036795	CS pos: 27-28. VDA-AR. Pr: 0.5640	2B	0	No
TraesCS2B02G372900LC.2	132	SP(Sec/SPI)	0.728384	0.271616	CS pos: 21-22. SYA-ND. Pr: 0.5648	2B	0	No
TraesCS2B02G374400.1	142	SP(Sec/SPI)	0.94852	0.05148	CS pos: 25-26. SAA-SD. Pr: 0.2554	2B	0	No
TraesCS2B02G375800.1	189	SP(Sec/SPI)	0.779391	0.220609	CS pos: 28-29. ALG-VS. Pr: 0.2359	2B	0	No
TraesCS2B02G375900LC.1	190	SP(Sec/SPI)	0.577561	0.422439	CS pos: 18-19. SSC-KV. Pr: 0.1855	2B	0	No
TraesCS2B02G376900LC.1	142	SP(Sec/SPI)	0.787898	0.212102	CS pos: 23-24. VLS-SA. Pr: 0.3675	2B	0	No
TraesCS2B02G382000LC.1	132	SP(Sec/SPI)	0.629157	0.370843	CS pos: 24-25. TFS-VM. Pr: 0.1307	2B	0	No
TraesCS2B02G383800LC.1	103	SP(Sec/SPI)	0.865093	0.134907	CS pos: 25-26. SSA-SK. Pr: 0.3658	2B	0	No
TraesCS2B02G387100.1	216	SP(Sec/SPI)	0.998863	0.001137	CS pos: 20-21. ARA-SD. Pr: 0.9270	2B	0	No
TraesCS2B02G389000.1	87	SP(Sec/SPI)	0.885499	0.114501	CS pos: 27-28. TFS-CG. Pr: 0.2440	2B	0	No
TraesCS2B02G392500.1	203	SP(Sec/SPI)	0.998534	0.001466	CS pos: 22-23. CSA-DP. Pr: 0.9231	2B	0	No
TraesCS2B02G396100.1	86	SP(Sec/SPI)	0.991914	0.008086	CS pos: 32-33. AEA-RH. Pr: 0.5450	2B	0	No
TraesCS2B02G397100.1	78	SP(Sec/SPI)	0.738472	0.261528	CS pos: 21-22. SWS-AI. Pr: 0.2702	2B	0	No
TraesCS2B02G399600.1	178	SP(Sec/SPI)	0.991769	0.008231	CS pos: 23-24. VGA-AN. Pr: 0.6557	2B	0	No
TraesCS2B02G402800LC.1	81	SP(Sec/SPI)	0.725606	0.274394	CS pos: 25-26. GGG-KS. Pr: 0.5629	2B	0	No
TraesCS2B02G403600.1	192	SP(Sec/SPI)	0.970104	0.029896	CS pos: 28-29. CTP-VS. Pr: 0.4545	2B	0	No
TraesCS2B02G403700.1	177	SP(Sec/SPI)	0.988877	0.011123	CS pos: 22-23. AAA-IS. Pr: 0.8368	2B	0	No
TraesCS2B02G406500LC.1	97	SP(Sec/SPI)	0.532114	0.467886	CS pos: 28-29. VKS-SC. Pr: 0.3256	2B	0	No
TraesCS2B02G406600LC.1	40	SP(Sec/SPI)	0.741231	0.258769	CS pos: 22-23. CHA-RK. Pr: 0.5026	2B	0	No
TraesCS2B02G410400LC.1	147	SP(Sec/SPI)	0.913348	0.086652	CS pos: 33-34. AYS-DA. Pr: 0.5226	2B	0	No
TraesCS2B02G412400.1	98	SP(Sec/SPI)	0.960746	0.039254	CS pos: 15-16. VAA-TD. Pr: 0.2756	2B	0	No
TraesCS2B02G415900LC.1	47	SP(Sec/SPI)	0.771431	0.228569	CS pos: 28-29. TFA-QC. Pr: 0.4910	2B	0	No
TraesCS2B02G430200.1	132	SP(Sec/SPI)	0.993917	0.006083	CS pos: 23-24. ASA-CG. Pr: 0.6023	2B	0	No
TraesCS2B02G430300.1	132	SP(Sec/SPI)	0.989714	0.010286	CS pos: 23-24. ASA-CG. Pr: 0.6334	2B	0	No
TraesCS2B02G430500.1	82	SP(Sec/SPI)	0.984871	0.015129	CS pos: 21-22. LES-AR. Pr: 0.6061	2B	0	No
TraesCS2B02G431800LC.1	61	SP(Sec/SPI)	0.81151	0.18849	CS pos: 22-23. RNA-CI. Pr: 0.2499	2B	0	No
TraesCS2B02G437800LC.1	209	SP(Sec/SPI)	0.791555	0.208445	CS pos: 27-28. VNA-VQ. Pr: 0.7006	2B	0	No
TraesCS2B02G443900LC.1	101	SP(Sec/SPI)	0.958763	0.041237	CS pos: 17-18. IAA-KV. Pr: 0.7819	2B	0	No
TraesCS2B02G444500.1	165	SP(Sec/SPI)	0.998582	0.001418	CS pos: 22-23. SSA-CP. Pr: 0.8500	2B	0	No
TraesCS2B02G449600LC.1	108	SP(Sec/SPI)	0.699951	0.300049	CS pos: 22-23. LQG-EF. Pr: 0.5925	2B	0	No
TraesCS2B02G452100.1	104	SP(Sec/SPI)	0.998722	0.001278	CS pos: 24-25. AEG-AG. Pr: 0.5045	2B	0	No
TraesCS2B02G459500.1	180	SP(Sec/SPI)	0.997237	0.002763	CS pos: 24-25. ASA-SI. Pr: 0.8997	2B	0	No
TraesCS2B02G459600.1	182	SP(Sec/SPI)	0.995563	0.004437	CS pos: 25-26. ALA-SA. Pr: 0.5104	2B	0	No
TraesCS2B02G459700.1	184	SP(Sec/SPI)	0.996023	0.003977	CS pos: 27-28. ASA-SI. Pr: 0.8799	2B	0	No
TraesCS2B02G460341.1	107	SP(Sec/SPI)	0.998394	0.001606	CS pos: 27-28. VHG-VC. Pr: 0.6137	2B	0	No
TraesCS2B02G460400.1	108	SP(Sec/SPI)	0.993618	0.006382	CS pos: 27-28. VHG-IC. Pr: 0.7046	2B	0	No
TraesCS2B02G460500.1	107	SP(Sec/SPI)	0.998484	0.001516	CS pos: 27-28. VHG-VC. Pr: 0.3040	2B	0	No
TraesCS2B02G460600.1	107	SP(Sec/SPI)	0.997606	0.002394	CS pos: 27-28. VHG-IC. Pr: 0.7758	2B	0	No
TraesCS2B02G460700.1	107	SP(Sec/SPI)	0.998424	0.001576	CS pos: 27-28. VHG-VC. Pr: 0.8068	2B	0	No
TraesCS2B02G460800.1	107	SP(Sec/SPI)	0.997997	0.002003	CS pos: 27-28. VHG-VC. Pr: 0.5316	2B	0	No
TraesCS2B02G460900.1	107	SP(Sec/SPI)	0.998128	0.001872	CS pos: 27-28. VHG-VC. Pr: 0.5347	2B	0	No
TraesCS2B02G461000.1	107	SP(Sec/SPI)	0.997855	0.002145	CS pos: 27-28. VHG-VC. Pr: 0.7881	2B	0	No
TraesCS2B02G461000LC.1	64	SP(Sec/SPI)	0.931472	0.068528	CS pos: 27-28. ASA-AR. Pr: 0.8662	2B	0	No
TraesCS2B02G461100.1	107	SP(Sec/SPI)	0.997997	0.002003	CS pos: 27-28. VHG-VC. Pr: 0.5316	2B	0	No
TraesCS2B02G461217.1	107	SP(Sec/SPI)	0.998197	0.001803	CS pos: 27-28. VHG-VC. Pr: 0.8042	2B	0	No
TraesCS2B02G461219.1	78	SP(Sec/SPI)	0.981395	0.018605	CS pos: 27-28. VHG-VC. Pr: 0.4008	2B	0	No
TraesCS2B02G467000.1	122	SP(Sec/SPI)	0.946433	0.053567	CS pos: 25-26. AIA-QA. Pr: 0.6326	2B	0	No
TraesCS2B02G471000.1	129	SP(Sec/SPI)	0.977828	0.022172	CS pos: 29-30. AAG-EK. Pr: 0.5059	2B	0	No
TraesCS2B02G471300.1	122	SP(Sec/SPI)	0.986751	0.013249	CS pos: 28-29. AAG-EK. Pr: 0.5294	2B	0	No
TraesCS2B02G471400.1	123	SP(Sec/SPI)	0.984629	0.015371	CS pos: 29-30. AAG-EK. Pr: 0.5449	2B	0	No
TraesCS2B02G474200.1	179	SP(Sec/SPI)	0.996585	0.003415	CS pos: 24-25. SSA-VS. Pr: 0.4802	2B	0	No
TraesCS2B02G474300.1	176	SP(Sec/SPI)	0.999127	0.000873	CS pos: 23-24. SEA-ST. Pr: 0.8619	2B	0	No
TraesCS2B02G474400.1	177	SP(Sec/SPI)	0.998966	0.001034	CS pos: 21-22. SRA-SV. Pr: 0.8720	2B	0	No
TraesCS2B02G482300.1	108	SP(Sec/SPI)	0.995838	0.004162	CS pos: 20-21. CDG-RE. Pr: 0.7840	2B	0	No
TraesCS2B02G482300LC.1	167	SP(Sec/SPI)	0.604095	0.395905	CS pos: 19-20. VER-FE. Pr: 0.1978	2B	0	No
TraesCS2B02G482800.1	84	SP(Sec/SPI)	0.997495	0.002505	CS pos: 20-21. CDG-RE. Pr: 0.7765	2B	0	No
TraesCS2B02G483000.1	87	SP(Sec/SPI)	0.994922	0.005078	CS pos: 20-21. CDG-RE. Pr: 0.7874	2B	0	No
TraesCS2B02G483100.1	81	SP(Sec/SPI)	0.997534	0.002466	CS pos: 22-23. AGA-AA. Pr: 0.3511	2B	0	No
TraesCS2B02G484900.1	132	SP(Sec/SPI)	0.963543	0.036457	CS pos: 26-27. SHG-LK. Pr: 0.3874	2B	0	No
TraesCS2B02G486800.1	159	SP(Sec/SPI)	0.997064	0.002936	CS pos: 23-24. VAS-TD. Pr: 0.3456	2B	0	No
TraesCS2B02G494400.1	138	SP(Sec/SPI)	0.999867	0.000133	CS pos: 21-22. AAA-SP. Pr: 0.5881	2B	0	No
TraesCS2B02G498800.1	240	SP(Sec/SPI)	0.986023	0.013977	CS pos: 24-25. AAA-AA. Pr: 0.2514	2B	0	No
TraesCS2B02G499700.1	174	SP(Sec/SPI)	0.989149	0.010851	CS pos: 23-24. FEA-RP. Pr: 0.8614	2B	0	No
TraesCS2B02G501000.1	114	SP(Sec/SPI)	0.999679	0.000321	CS pos: 24-25. ASG-AV. Pr: 0.6562	2B	0	No
TraesCS2B02G501700.1	129	SP(Sec/SPI)	0.985826	0.014174	CS pos: 24-25. ATG-CG. Pr: 0.3428	2B	0	No
TraesCS2B02G501800.1	129	SP(Sec/SPI)	0.987475	0.012525	CS pos: 24-25. ATG-CG. Pr: 0.3651	2B	0	No
TraesCS2B02G502100.1	129	SP(Sec/SPI)	0.992537	0.007463	CS pos: 17-18. VYA-ID. Pr: 0.4583	2B	0	No
TraesCS2B02G502300.1	129	SP(Sec/SPI)	0.98891	0.01109	CS pos: 24-25. ATG-CG. Pr: 0.3351	2B	0	No
TraesCS2B02G502500LC.1	141	SP(Sec/SPI)	0.504816	0.495184	CS pos: 15-16. AHA-AI. Pr: 0.4691	2B	0	No
TraesCS2B02G502600.1	129	SP(Sec/SPI)	0.98891	0.01109	CS pos: 24-25. ATG-CG. Pr: 0.3351	2B	0	No
TraesCS2B02G502800.1	129	SP(Sec/SPI)	0.990424	0.009576	CS pos: 24-25. ATG-CG. Pr: 0.2761	2B	0	No
TraesCS2B02G504200.1	177	SP(Sec/SPI)	0.997559	0.002441	CS pos: 21-22. SRA-SV. Pr: 0.8758	2B	0	No
TraesCS2B02G507200.1	83	SP(Sec/SPI)	0.859372	0.140628	CS pos: 20-21. ASG-AE. Pr: 0.3437	2B	0	No
TraesCS2B02G510500LC.1	114	SP(Sec/SPI)	0.872032	0.127968	CS pos: 21-22. GHA-IC. Pr: 0.4313	2B	0	No
TraesCS2B02G512600.1	88	SP(Sec/SPI)	0.943229	0.056771	CS pos: 24-25. VHM-AT. Pr: 0.4748	2B	0	No
TraesCS2B02G519400LC.1	107	SP(Sec/SPI)	0.845953	0.154047	CS pos: 20-21. LLP-QR. Pr: 0.2594	2B	0	No
TraesCS2B02G521100LC.1	61	SP(Sec/SPI)	0.906336	0.093664	CS pos: 21-22. .NA-RV. Pr: 0.7723	2B	0	No
TraesCS2B02G528400.1	122	SP(Sec/SPI)	0.994108	0.005892	CS pos: 19-20. ALA-DD. Pr: 0.8153	2B	0	No
TraesCS2B02G528500.1	103	SP(Sec/SPI)	0.968798	0.031202	CS pos: 26-27. AES-AR. Pr: 0.3537	2B	0	No
TraesCS2B02G533600LC.1	60	SP(Sec/SPI)	0.576921	0.423079	CS pos: 22-23. ARV-F.. Pr: 0.2241	2B	0	No
TraesCS2B02G537400.1	100	SP(Sec/SPI)	0.999177	0.000823	CS pos: 23-24. AMA-IE. Pr: 0.8424	2B	0	No
TraesCS2B02G540000.1	144	SP(Sec/SPI)	0.999925	7.50E-05	CS pos: 22-23. AVA-EP. Pr: 0.6414	2B	0	No
TraesCS2B02G541200LC.1	117	SP(Sec/SPI)	0.970048	0.029952	CS pos: 19-20. ARA-TV. Pr: 0.6808	2B	0	No
TraesCS2B02G541900.1	132	SP(Sec/SPI)	0.998975	0.001025	CS pos: 22-23. ATA-EQ. Pr: 0.6609	2B	0	No
TraesCS2B02G544500.1	81	SP(Sec/SPI)	0.986794	0.013206	CS pos: 25-26. VMG-QT. Pr: 0.6412	2B	0	No
TraesCS2B02G546600.1	130	SP(Sec/SPI)	0.989069	0.010931	CS pos: 25-26. AAA-LH. Pr: 0.3924	2B	0	No
TraesCS2B02G546900.1	190	SP(Sec/SPI)	0.982834	0.017166	CS pos: 25-26. STG-SP. Pr: 0.6101	2B	0	No
TraesCS2B02G547400.1	161	SP(Sec/SPI)	0.992449	0.007551	CS pos: 23-24. AHG-IR. Pr: 0.8873	2B	0	No
TraesCS2B02G547400.2	160	SP(Sec/SPI)	0.991007	0.008993	CS pos: 23-24. AHG-IR. Pr: 0.8871	2B	0	No
TraesCS2B02G547900.1	83	SP(Sec/SPI)	0.988365	0.011635	CS pos: 28-29. SEA-SG. Pr: 0.4509	2B	0	No
TraesCS2B02G549900LC.1	59	SP(Sec/SPI)	0.528975	0.471025	CS pos: 14-15. GLA-YD. Pr: 0.4791	2B	0	No
TraesCS2B02G551600.1	113	SP(Sec/SPI)	0.926869	0.073131	CS pos: 25-26. AVG-QV. Pr: 0.3731	2B	0	No
TraesCS2B02G551700.1	113	SP(Sec/SPI)	0.996709	0.003291	CS pos: 25-26. AVA-QN. Pr: 0.8184	2B	0	No
TraesCS2B02G551800.1	113	SP(Sec/SPI)	0.976614	0.023386	CS pos: 25-26. AVG-QV. Pr: 0.4275	2B	0	No
TraesCS2B02G553300LC.1	62	SP(Sec/SPI)	0.652387	0.347613	CS pos: 22-23. RNA-CI. Pr: 0.2800	2B	0	No
TraesCS2B02G556200.1	128	SP(Sec/SPI)	0.97844	0.02156	CS pos: 33-34. ADG-IR. Pr: 0.4511	2B	0	No
TraesCS2B02G556600LC.1	46	SP(Sec/SPI)	0.903625	0.096375	CS pos: 18-19. GLA-YD. Pr: 0.8617	2B	0	No
TraesCS2B02G557000LC.1	150	SP(Sec/SPI)	0.992235	0.007765	CS pos: 20-21. SFS-QQ. Pr: 0.6743	2B	0	No
TraesCS2B02G558700.1	225	SP(Sec/SPI)	0.987009	0.012991	CS pos: 27-28. VGA-EQ. Pr: 0.4465	2B	0	No
TraesCS2B02G561900.1	100	SP(Sec/SPI)	0.575952	0.424048	CS pos: 23-24. AGA-GT. Pr: 0.2573	2B	0	No
TraesCS2B02G564300.1	105	SP(Sec/SPI)	0.992403	0.007597	CS pos: 21-22. GGA-MP. Pr: 0.5021	2B	0	No
TraesCS2B02G565500.1	85	SP(Sec/SPI)	0.949316	0.050684	CS pos: 32-33. ASA-WR. Pr: 0.8879	2B	0	No
TraesCS2B02G566000.1	81	SP(Sec/SPI)	0.98535	0.01465	CS pos: 30-31. ASA-GR. Pr: 0.9291	2B	0	No
TraesCS2B02G566400.1	84	SP(Sec/SPI)	0.988663	0.011337	CS pos: 31-32. ASA-AR. Pr: 0.8617	2B	0	No
TraesCS2B02G569600LC.1	156	SP(Sec/SPI)	0.948626	0.051374	CS pos: 25-26. SLA-HK. Pr: 0.6697	2B	0	No
TraesCS2B02G573100LC.1	132	SP(Sec/SPI)	0.765645	0.234355	CS pos: 23-24. PAA-YP. Pr: 0.3674	2B	0	No
TraesCS2B02G573100LC.2	201	SP(Sec/SPI)	0.765645	0.234355	CS pos: 23-24. PAA-YP. Pr: 0.3674	2B	0	No
TraesCS2B02G574700LC.1	220	SP(Sec/SPI)	0.942119	0.057881	CS pos: 23-24. SWS-VA. Pr: 0.6016	2B	0	No
TraesCS2B02G578500LC.1	105	SP(Sec/SPI)	0.756013	0.243987	CS pos: 29-30. GRT-TM. Pr: 0.4495	2B	0	No
TraesCS2B02G581800.1	127	SP(Sec/SPI)	0.993195	0.006805	CS pos: 21-22. AAA-QQ. Pr: 0.3428	2B	0	No
TraesCS2B02G581900.1	167	SP(Sec/SPI)	0.995939	0.004061	CS pos: 21-22. AAA-QQ. Pr: 0.3421	2B	0	No
TraesCS2B02G582000.1	167	SP(Sec/SPI)	0.995926	0.004074	CS pos: 21-22. AAA-QQ. Pr: 0.3436	2B	0	No
TraesCS2B02G582100.1	165	SP(Sec/SPI)	0.996157	0.003843	CS pos: 21-22. AAA-QQ. Pr: 0.3398	2B	0	No
TraesCS2B02G585600LC.1	118	SP(Sec/SPI)	0.949847	0.050153	CS pos: 23-24. SWS-VA. Pr: 0.5508	2B	0	No
TraesCS2B02G586100LC.1	113	SP(Sec/SPI)	0.965534	0.034466	CS pos: 23-24. SWS-VA. Pr: 0.6170	2B	0	No
TraesCS2B02G586400LC.1	229	SP(Sec/SPI)	0.702616	0.297384	CS pos: 27-28. VEA-AL. Pr: 0.6198	2B	0	No
TraesCS2B02G586800.1	97	SP(Sec/SPI)	0.971596	0.028404	CS pos: 25-26. VLA-GG. Pr: 0.7834	2B	0	No
TraesCS2B02G589800LC.1	165	SP(Sec/SPI)	0.989753	0.010247	CS pos: 19-20. TFS-TM. Pr: 0.3275	2B	0	No
TraesCS2B02G591800.1	151	SP(Sec/SPI)	0.998674	0.001326	CS pos: 19-20. AYA-QC. Pr: 0.7875	2B	0	No
TraesCS2B02G594300.1	106	SP(Sec/SPI)	0.994963	0.005037	CS pos: 24-25. VQG-SM. Pr: 0.6980	2B	0	No
TraesCS2B02G594800.1	86	SP(Sec/SPI)	0.985424	0.014576	CS pos: 29-30. CEA-DR. Pr: 0.7268	2B	0	No
TraesCS2B02G595100LC.1	110	SP(Sec/SPI)	0.929647	0.070353	CS pos: 21-22. VGS-DG. Pr: 0.4330	2B	0	No
TraesCS2B02G602600.1	244	SP(Sec/SPI)	0.515844	0.484156	CS pos: 22-23. SLG-RI. Pr: 0.2769	2B	0	No
TraesCS2B02G603300.1	233	SP(Sec/SPI)	0.957998	0.042002	CS pos: 19-20. VDS-AA. Pr: 0.4212	2B	0	No
TraesCS2B02G603400.1	241	SP(Sec/SPI)	0.919507	0.080493	CS pos: 19-20. VDA-TA. Pr: 0.6794	2B	0	No
TraesCS2B02G605600LC.1	89	SP(Sec/SPI)	0.8269	0.1731	CS pos: 30-31. ASA-ER. Pr: 0.4773	2B	0	No
TraesCS2B02G606000.1	81	SP(Sec/SPI)	0.999615	0.000385	CS pos: 26-27. SEA-DT. Pr: 0.9790	2B	0	No
TraesCS2B02G606500LC.1	106	SP(Sec/SPI)	0.605578	0.394422	CS pos: 31-32. ADA-GG. Pr: 0.3259	2B	0	No
TraesCS2B02G607400.1	250	SP(Sec/SPI)	0.974929	0.025071	CS pos: 26-27. VSG-WS. Pr: 0.6830	2B	0	No
TraesCS2B02G607800.1	120	SP(Sec/SPI)	0.941848	0.058152	CS pos: 24-25. ARC-ST. Pr: 0.5645	2B	0	No
TraesCS2B02G608200.1	202	SP(Sec/SPI)	0.996297	0.003703	CS pos: 24-25. ASA-AA. Pr: 0.5711	2B	0	No
TraesCS2B02G609300.1	129	SP(Sec/SPI)	0.994773	0.005227	CS pos: 22-23. TSA-TR. Pr: 0.7715	2B	0	No
TraesCS2B02G611200.1	129	SP(Sec/SPI)	0.997628	0.002372	CS pos: 24-25. ATG-CG. Pr: 0.4033	2B	0	No
TraesCS2B02G611300.1	129	SP(Sec/SPI)	0.988485	0.011515	CS pos: 24-25. AIG-CG. Pr: 0.4394	2B	0	No
TraesCS2B02G611400.1	116	SP(Sec/SPI)	0.99492	0.00508	CS pos: 23-24. TAA-FD. Pr: 0.4920	2B	0	No
TraesCS2B02G611500.1	116	SP(Sec/SPI)	0.99492	0.00508	CS pos: 23-24. TAA-FD. Pr: 0.4920	2B	0	No
TraesCS2B02G614800LC.1	100	SP(Sec/SPI)	0.624431	0.375569	CS pos: 22-23. RES-SN. Pr: 0.1774	2B	0	No
TraesCS2B02G616500.1	218	SP(Sec/SPI)	0.995117	0.004883	CS pos: 23-24. AQA-QL. Pr: 0.8361	2B	0	No
TraesCS2B02G618000LC.1	68	SP(Sec/SPI)	0.741224	0.258776	CS pos: 20-21. TEN-.P. Pr: 0.5638	2B	0	No
TraesCS2B02G619800LC.1	170	SP(Sec/SPI)	0.671573	0.328427	CS pos: 18-19. ALG-FG. Pr: 0.2612	2B	0	No
TraesCS2B02G620600LC.1	115	SP(Sec/SPI)	0.655858	0.344142	CS pos: 38-39. VAG-EV. Pr: 0.4027	2B	0	No
TraesCS2B02G621500.1	101	SP(Sec/SPI)	0.725196	0.274804	CS pos: 26-27. GGS-KL. Pr: 0.1440	2B	0	No
TraesCS2B02G621700LC.1	29	SP(Sec/SPI)	0.643534	0.356466	CS pos: 27-28. CCC-E.. Pr: 0.3170	2B	0	No
TraesCS2B02G622400.1	118	SP(Sec/SPI)	0.997698	0.002302	CS pos: 35-36. VNG-AQ. Pr: 0.6390	2B	0	No
TraesCS2B02G627900.1	205	SP(Sec/SPI)	0.757993	0.242007	CS pos: 16-17. AKA-AD. Pr: 0.5527	2B	0	No
TraesCS2B02G628300LC.1	139	SP(Sec/SPI)	0.899423	0.100577	CS pos: 16-17. TAA-SS. Pr: 0.3536	2B	0	No
TraesCS2B02G629900.1	117	SP(Sec/SPI)	0.988419	0.011581	CS pos: 25-26. AVG-AY. Pr: 0.3661	2B	0	No
TraesCS2B02G638000LC.1	84	SP(Sec/SPI)	0.855142	0.144858	CS pos: 19-20. TVA-ST. Pr: 0.3166	2B	0	No
TraesCS2B02G641300LC.1	80	SP(Sec/SPI)	0.509543	0.490457	CS pos: 22-23. QHS-MD. Pr: 0.1416	2B	0	No
TraesCS2B02G642400LC.1	60	SP(Sec/SPI)	0.922705	0.077295	CS pos: 18-19. CEA-TD. Pr: 0.7274	2B	0	No
TraesCS2B02G656700LC.1	132	SP(Sec/SPI)	0.99311	0.00689	CS pos: 23-24. ASA-CG. Pr: 0.5711	2B	0	No
TraesCS2B02G659600LC.1	116	SP(Sec/SPI)	0.926061	0.073939	CS pos: 16-17. CCA-KD. Pr: 0.6725	2B	0	No
TraesCS2B02G662000LC.1	143	SP(Sec/SPI)	0.804397	0.195603	CS pos: 21-22. LLA-SF. Pr: 0.2798	2B	0	No
TraesCS2B02G662100LC.1	95	SP(Sec/SPI)	0.996876	0.003124	CS pos: 30-31. TRS-QE. Pr: 0.8976	2B	0	No
TraesCS2B02G668310LC.1	87	SP(Sec/SPI)	0.628025	0.371975	CS pos: 28-29. VGR-NL. Pr: 0.2097	2B	0	No
TraesCS2B02G670700LC.1	104	SP(Sec/SPI)	0.724586	0.275414	CS pos: 22-23. ARA-VA. Pr: 0.2522	2B	0	No
TraesCS2B02G679900LC.1	133	SP(Sec/SPI)	0.861328	0.138672	CS pos: 17-18. VFC-SD. Pr: 0.4958	2B	0	No
TraesCS2B02G680000LC.1	128	SP(Sec/SPI)	0.757362	0.242638	CS pos: 17-18. AHS-FI. Pr: 0.6245	2B	0	No
TraesCS2B02G680800LC.1	215	SP(Sec/SPI)	0.766466	0.233534	CS pos: 20-21. TYM-ST. Pr: 0.4053	2B	0	No
TraesCS2B02G694100LC.1	118	SP(Sec/SPI)	0.502089	0.497911	CS pos: 32-33. CHA-AV. Pr: 0.1503	2B	0	No
TraesCS2B02G697400LC.1	87	SP(Sec/SPI)	0.524323	0.475677	CS pos: 20-21. VHT-EK. Pr: 0.4174	2B	0	No
TraesCS2B02G700200LC.1	170	SP(Sec/SPI)	0.774642	0.225358	CS pos: 25-26. LKA-YT. Pr: 0.4865	2B	0	No
TraesCS2B02G726400LC.1	100	SP(Sec/SPI)	0.998847	0.001153	CS pos: 20-21. SDA-GE. Pr: 0.9319	2B	0	No
TraesCS2B02G726900LC.1	116	SP(Sec/SPI)	0.843548	0.156452	CS pos: 20-21. IKS-KH. Pr: 0.6250	2B	0	No
TraesCS2B02G741900LC.1	94	SP(Sec/SPI)	0.567061	0.432939	CS pos: 22-23. IFS-AG. Pr: 0.1684	2B	0	No
TraesCS2B02G752400LC.1	171	SP(Sec/SPI)	0.935049	0.064951	CS pos: 18-19. TQA-RQ. Pr: 0.7359	2B	0	No
TraesCS2B02G764400LC.1	164	SP(Sec/SPI)	0.985998	0.014002	CS pos: 22-23. CKS-DD. Pr: 0.6715	2B	0	No
TraesCS2B02G764600LC.1	234	SP(Sec/SPI)	0.989129	0.010871	CS pos: 26-27. CQS-DD. Pr: 0.6142	2B	0	No
TraesCS2B02G764900LC.1	130	SP(Sec/SPI)	0.92761	0.07239	CS pos: 21-22. CKS-VD. Pr: 0.4454	2B	0	No
TraesCS2B02G765600LC.1	164	SP(Sec/SPI)	0.733635	0.266365	CS pos: 24-25. LH.-EV. Pr: 0.1995	2B	0	No
TraesCS2B02G771200LC.1	93	SP(Sec/SPI)	0.944966	0.055034	CS pos: 25-26. SSS-LR. Pr: 0.5640	2B	0	No
TraesCS2B02G787800LC.1	139	SP(Sec/SPI)	0.553697	0.446303	CS pos: 25-26. GES-SL. Pr: 0.3868	2B	0	No
TraesCS2B02G788500LC.1	53	SP(Sec/SPI)	0.922848	0.077152	CS pos: 21-22. QNA-RV. Pr: 0.6477	2B	0	No
TraesCS2B02G793100LC.1	76	SP(Sec/SPI)	0.999603	0.000397	CS pos: 22-23. SDG-QV. Pr: 0.9264	2B	0	No
TraesCS2B02G797100LC.1	204	SP(Sec/SPI)	0.898889	0.101111	CS pos: 16-17. CVS-LN. Pr: 0.4206	2B	0	No
TraesCS2B02G806300LC.1	108	SP(Sec/SPI)	0.83306	0.16694	CS pos: 24-25. TLC-LE. Pr: 0.4578	2B	0	No
TraesCS2B02G814300LC.1	104	SP(Sec/SPI)	0.797057	0.202943	CS pos: 29-30. VVA-SR. Pr: 0.3704	2B	0	No
TraesCS2B02G835300LC.1	127	SP(Sec/SPI)	0.938684	0.061316	CS pos: 19-20. GYT-YI. Pr: 0.8607	2B	0	No
TraesCS2B02G838700LC.1	159	SP(Sec/SPI)	0.989308	0.010692	CS pos: 25-26. APA-AD. Pr: 0.4924	2B	0	No
TraesCS2B02G840200LC.1	223	SP(Sec/SPI)	0.996232	0.003768	CS pos: 16-17. CSA-DD. Pr: 0.9460	2B	0	No
TraesCS2B02G843400LC.1	109	SP(Sec/SPI)	0.987479	0.012521	CS pos: 20-21. CKS-DD. Pr: 0.6141	2B	0	No
TraesCS2B02G845600LC.1	250	SP(Sec/SPI)	0.663866	0.336134	CS pos: 24-25. PFS-LE. Pr: 0.1682	2B	0	No
TraesCS2B02G845900LC.1	120	SP(Sec/SPI)	0.557554	0.442446	CS pos: 25-26. TSS-GI. Pr: 0.2032	2B	0	No
TraesCS2B02G857200LC.1	138	SP(Sec/SPI)	0.989586	0.010414	CS pos: 26-27. CDA-GY. Pr: 0.9445	2B	0	No
TraesCS2B02G861100LC.1	158	SP(Sec/SPI)	0.995317	0.004683	CS pos: 21-22. AAA-QQ. Pr: 0.3419	2B	0	No
TraesCS2B02G883600LC.1	220	SP(Sec/SPI)	0.778691	0.221309	CS pos: 19-20. ATA-AC. Pr: 0.5032	2B	0	No
TraesCS2B02G892100LC.1	82	SP(Sec/SPI)	0.910708	0.089292	CS pos: 23-24. SSA-ER. Pr: 0.6048	2B	0	No
TraesCS2B02G896700LC.1	124	SP(Sec/SPI)	0.731416	0.268584	CS pos: 19-20. VGC-KT. Pr: 0.5586	2B	0	No
TraesCS2B02G897500LC.1	186	SP(Sec/SPI)	0.559314	0.440686	CS pos: 15-16. VFA-MS. Pr: 0.1734	2B	0	No
TraesCS2B02G903600LC.1	82	SP(Sec/SPI)	0.629081	0.370919	CS pos: 35-36. SRA-LL. Pr: 0.3714	2B	0	No
TraesCS2B02G907100LC.1	107	SP(Sec/SPI)	0.828703	0.171297	CS pos: 40-41. AQC-RT. Pr: 0.4564	2B	0	No
TraesCS2B02G917200LC.1	84	SP(Sec/SPI)	0.996203	0.003797	CS pos: 27-28. CEA-TG. Pr: 0.7129	2B	0	No
TraesCS2B02G918100LC.1	54	SP(Sec/SPI)	0.519719	0.480281	CS pos: 28-29. ATA-SV. Pr: 0.3893	2B	0	No
TraesCS2B02G923100LC.1	160	SP(Sec/SPI)	0.603226	0.396774	CS pos: 20-21. ALC-FK. Pr: 0.3586	2B	0	No
TraesCS2D02G026100.1	100	SP(Sec/SPI)	0.971491	0.028509	CS pos: 27-28. AAA-DA. Pr: 0.4955	2D	0	yes
TraesCS2D02G043900.1	185	SP(Sec/SPI)	0.510988	0.489012	CS pos: 28-29. SLA-LI. Pr: 0.4529	2D	0	yes
TraesCS2D02G046100LC.1	140	SP(Sec/SPI)	0.840313	0.159687	CS pos: 24-25. AAA-VS. Pr: 0.3491	2D	0	yes
TraesCS2D02G049600.1	186	SP(Sec/SPI)	0.997149	0.002851	CS pos: 24-25. ARA-ST. Pr: 0.8746	2D	0	yes
TraesCS2D02G058600LC.1	152	SP(Sec/SPI)	0.918019	0.081981	CS pos: 24-25. AHG-FE. Pr: 0.5407	2D	0	yes
TraesCS2D02G061100.1	212	SP(Sec/SPI)	0.997135	0.002865	CS pos: 22-23. AKA-AS. Pr: 0.6442	2D	0	yes
TraesCS2D02G061800.1	155	SP(Sec/SPI)	0.87013	0.12987	CS pos: 16-17. AYS-AR. Pr: 0.4696	2D	0	yes
[truncated: 6,468 more rows]
